# Supplementary material for: Prognostic significance of IL-33 and ST2 expression in head and neck squamous cell carcinoma: a systematic review
Source: Front Oral Health. 2025 Mar 24;6:1551781. doi: 10.3389/froh.2025.1551781 (PMC11973380; doi:10.3389/froh.2025.1551781)
Supplement: Supplementary file 3 [file Table3.xls]

## Sheet: PubMedSearchHistory
Search number	Query	Sort By	Filters	Search Details	Results	Time	Date
4	(((("Il-33") OR ("Interleukin-33")) OR ("ST2")) OR ("Suppression of tumorigenicity 2")) AND ("Squamous cell carcinoma") OR ("Head and neck Squamous cell carcinoma") OR ("Head and Neck Cancer")		Full text, English, from 2013 - 2024	((("Il-33"[All Fields] OR "Interleukin-33"[All Fields] OR "ST2"[All Fields] OR "Suppression of tumorigenicity 2"[All Fields]) AND "Squamous cell carcinoma"[All Fields]) OR "Head and neck Squamous cell carcinoma"[All Fields] OR "Head and Neck Cancer"[All Fields]) AND ((fft[Filter]) AND (english[Filter]) AND (2013:2024[pdat]))	25833	1899-12-31 01:29:01	10th August
3	(((("Il-33") OR ("Interleukin-33")) OR ("ST2")) OR ("Suppression of tumorigenicity 2")) AND ("Squamous cell carcinoma") OR ("Head and neck Squamous cell carcinoma") OR ("Head and Neck Cancer")		Full text, English	((("Il-33"[All Fields] OR "Interleukin-33"[All Fields] OR "ST2"[All Fields] OR "Suppression of tumorigenicity 2"[All Fields]) AND "Squamous cell carcinoma"[All Fields]) OR "Head and neck Squamous cell carcinoma"[All Fields] OR "Head and Neck Cancer"[All Fields]) AND ((fft[Filter]) AND (english[Filter]))	37675	1899-12-31 01:28:11
2	(((("Il-33") OR ("Interleukin-33")) OR ("ST2")) OR ("Suppression of tumorigenicity 2")) AND ("Squamous cell carcinoma") OR ("Head and neck Squamous cell carcinoma") OR ("Head and Neck Cancer")		English	((("Il-33"[All Fields] OR "Interleukin-33"[All Fields] OR "ST2"[All Fields] OR "Suppression of tumorigenicity 2"[All Fields]) AND "Squamous cell carcinoma"[All Fields]) OR "Head and neck Squamous cell carcinoma"[All Fields] OR "Head and Neck Cancer"[All Fields]) AND (english[Filter])	40262	1899-12-31 01:19:53
1	(((("Il-33") OR ("Interleukin-33")) OR ("ST2")) OR ("Suppression of tumorigenicity 2")) AND ("Squamous cell carcinoma") OR ("Head and neck Squamous cell carcinoma") OR ("Head and Neck Cancer")			(("Il-33"[All Fields] OR "Interleukin-33"[All Fields] OR "ST2"[All Fields] OR "Suppression of tumorigenicity 2"[All Fields]) AND "Squamous cell carcinoma"[All Fields]) OR "Head and neck Squamous cell carcinoma"[All Fields] OR "Head and Neck Cancer"[All Fields]	42018	1899-12-31 01:05:58
