# Supplementary material for: Prognostic significance of IL-33 and ST2 expression in head and neck squamous cell carcinoma: a systematic review
Source: Front Oral Health. 2025 Mar 24;6:1551781. doi: 10.3389/froh.2025.1551781 (PMC11973380; doi:10.3389/froh.2025.1551781)
Supplement: Supplementary file 5 [file Table5.xlsx]

## Sheet: 4. Suppl scopus -81
Authors	Author full names	Author(s) ID	Title	Year	Source title	Volume	Issue	Art. No.	Page start	Page end	Page count	Cited by	DOI	Link	Affiliations	Authors with affiliations	Abstract	Author Keywords	Index Keywords	Correspondence Address	Editors	Publisher	ISSN	ISBN	CODEN	PubMed ID	Language of Original Document	Abbreviated Source Title	Document Type	Publication Stage	Open Access	Source	EID
Taniguchi S.; Elhance A.; van Duzer A.; Kumar S.; Leitenberger J.; Oshimori N.	Taniguchi, Sachiko (57212103388); Elhance, Ajit (57212102542); van Duzer, Avery (57212105414); Kumar, Sushil (55500514400); Leitenberger, Justin (16319205700); Oshimori, Naoki (14819710700)	57212103388; 57212102542; 57212105414; 55500514400; 16319205700; 14819710700	Response to Comment on "Tumor-initiating cells establish an IL-33-TGF-p niche signaling loop to promote cancer progression"	2021	Science	372	6538					1	10.1126/science.abf3316	https://www.scopus.com/inward/record.uri?eid=2-s2.0-85104165082&doi=10.1126%2fscience.abf3316&partnerID=40&md5=d8f8375b88ddded67e5531ba4b431a65	Department of Cell, Developmental and Cancer Biology, Oregon Health and Science University, Portland, 97239, OR, United States; Department of Dermatology, Oregon Health and Science University, Portland, 97239, OR, United States; Department of Otolaryngology, Head and Neck Surgery, Oregon Health and Science University, Portland, 97239, OR, United States; Knight Cancer Institute, Oregon Health and …	Taniguchi S., Department of Cell, Developmental and Cancer Biology, Oregon Health and Science University, Portland, 97239, OR, United States; Elhance A., Department of Cell, Developmental and Cancer Biology, Oregon Health and Science University, Portland, 97239, OR, United States; van Duzer A., Department of Cell, Developmental and Cancer Biology, Oregon Health and Science University, Portland, 9…	Kamphuis etal. argue that macrophages accumulated in the proximity of tumor-initiating cells do not express the high-affinity immunoglobulin E receptor FceRla. Although we cannot exclude the possibility of nonspecific binding of anti-FcεRIα antibody (clone MAR-1), we provide evidence that macrophages in squamous cell carcinomas express FceRla and that IL-33 induces FcεRlα expression in bone marro…		Humans; Interleukin-33; Neoplasms; Neoplastic Stem Cells; Receptors, IgE; Transforming Growth Factor beta; antibody; immunoglobulin E antibody; immunoglobulin E receptor; interleukin 33; MAR 1 antibody; messenger RNA; short hairpin RNA; transforming growth factor beta; tryptase; unclassified drug; interleukin 33; transforming growth factor beta; antibody; cell; cell component; signaling; tumor; a…	N. Oshimori; Department of Cell, Developmental and Cancer Biology, Oregon Health and Science University, Portland, 97239, United States; email: oshimori@ohsu.edu		American Association for the Advancement of Science	368075		SCIEA	33833096	English	Sci.	Short survey	Final	All Open Access; Bronze Open Access	Scopus	2-s2.0-85104165082
Zhao Y.; Sun J.; Liang Y.; Jiang X.; Tang X.; Sun Y.; Xu C.; Wan G.; Sun J.; Pan C.	Zhao, Yi (57208697127); Sun, Jiaqiang (55891359400); Liang, Yue (57323030300); Jiang, Xuan (57820559500); Tang, Xiaomin (57297516900); Sun, Yuxuan (57298732700); Xu, Chenyu (57323030400); Wan, Guanglun (22956621400); Sun, Jingwu (7410372124); Pan, Chunchen (56363019200)	57208697127; 55891359400; 57323030300; 57820559500; 57297516900; 57298732700; 57323030400; 22956621400; 7410372124; 56363019200	Increased expression of ST2 on regulatory T cells is associated with cancer associated fibroblast-derived IL-33 in laryngeal cancer	2022	Pathology Research and Practice	237		154023				1	10.1016/j.prp.2022.154023	https://www.scopus.com/inward/record.uri?eid=2-s2.0-85134981420&doi=10.1016%2fj.prp.2022.154023&partnerID=40&md5=99b5d63b50238f05b6ec3960e81244c3	Department of Otorhinolaryngology-Head and Neck Surgery, The First Affiliated Hospital of USTC, Division of Life Sciences and Medicine, University of Science and Technology of China, Anhui, Hefei, 230001, China	Zhao Y., Department of Otorhinolaryngology-Head and Neck Surgery, The First Affiliated Hospital of USTC, Division of Life Sciences and Medicine, University of Science and Technology of China, Anhui, Hefei, 230001, China; Sun J., Department of Otorhinolaryngology-Head and Neck Surgery, The First Affiliated Hospital of USTC, Division of Life Sciences and Medicine, University of Science and Technolo…	Interleukin (IL)− 33 plays an essential role in regulatory T cell (Treg)-mediated immunosuppression in cancers and underlies the crosstalk between Tregs and the tumor microenvironment. However, the phenotypic characteristics of subset Tregs modulated by IL-33 and its association with the tumor microenvironment are not fully understood. This study aimed to examine the expression of ST2, the recept…	IL-33，Cancer associated fibroblasts; Laryngeal cancer; Regulatory T cells; ST2; Tumor microenvironment	Cancer-Associated Fibroblasts; CTLA-4 Antigen; Humans; Interleukin-1 Receptor-Like 1 Protein; Interleukin-33; Ki-67 Antigen; Laryngeal Neoplasms; T-Lymphocytes, Regulatory; Tumor Microenvironment; cytotoxic T lymphocyte antigen 4; interleukin 1 receptor like 1 protein; interleukin 33; Ki 67 antigen; cytotoxic T lymphocyte antigen 4; interleukin 1 receptor like 1 protein; interleukin 33; Ki 67 ant…	J. Sun; Department of Otorhinolaryngology-Head and Neck Surgery, The First Affiliated Hospital of USTC, Division of Life Sciences and Medicine, University of Science and Technology of China, Hefei, Anhui, 230001, China; email: entsun@ustc.edu.cn		Elsevier GmbH	3440338		PARPD	35908385	English	Pathol. Res. Pract.	Article	Final		Scopus	2-s2.0-85134981420
Amôr N.G.; de Oliveira C.E.; Gasparoto T.H.; Boas V.G.V.; Perri G.; Kaneno R.; Lara V.S.; Garlet G.P.; Silva J.S.; Martins G.A.; Hogaboam C.; Cavassani K.A.; Campanelli A.P.	Amôr, Nádia Ghinelli (57190297314); de Oliveira, Carine Ervolino (57213448319); Gasparoto, Thaís Helena (6503888037); Boas, Vanessa Garcia Vilas (57203010303); Perri, Graziela (57203002147); Kaneno, Ramon (6603499245); Lara, Vanessa Soares (7004454753); Garlet, Gustavo Pompermaier (6507017041); Silva, João Santana da (35448727300); Martins, Gislâine A. (7005953576); Hogaboam, Cory (7005896872); C…	57190297314; 57213448319; 6503888037; 57203010303; 57203002147; 6603499245; 7004454753; 6507017041; 35448727300; 7005953576; 7005896872; 6507689940; 6701450486	ST2/IL-33 signaling promotes malignant development of experimental squamous cell carcinoma by decreasing NK cells cytotoxicity and modulating the intratumoral cell infiltrate	2018	Oncotarget	9	56		30894	30904	10	16	10.18632/oncotarget.25768	https://www.scopus.com/inward/record.uri?eid=2-s2.0-85050250805&doi=10.18632%2foncotarget.25768&partnerID=40&md5=f75ff776f03bdcb613521d7a2216a012	Department of Biological Sciences, Bauru School of Dentistry, University of São Paulo, Al. Dr. Octávio Pinheiro Brisolla, Bauru, SP, 17012-901, Brazil; Department of Microbiology and Immunology, Institute of Biosciences of Botucatu, São Paulo State University, R. Prof. Dr. Antônio Celso Wagner Zanin, Botucatu, SP, 18618-689, Brazil; Department of Stomatology - Oral Pathology, Bauru School of Dent…	Amôr N.G., Department of Biological Sciences, Bauru School of Dentistry, University of São Paulo, Al. Dr. Octávio Pinheiro Brisolla, Bauru, SP, 17012-901, Brazil; de Oliveira C.E., Department of Biological Sciences, Bauru School of Dentistry, University of São Paulo, Al. Dr. Octávio Pinheiro Brisolla, Bauru, SP, 17012-901, Brazil; Gasparoto T.H., Department of Biological Sciences, Bauru School of…	Squamous cell carcinoma (SCC) is the second most common form of skin cancer and the mechanism(s) involved in the progression of this tumor are unknown. Increases in the expression of IL-33/ST2 axis components have been demonstrated to contribute to neoplastic transformation in several tumor models and interleukin-33 is correlated with poor prognosis of patients with squamous cell carcinoma of the…	Chemical carcinogenesis; IL-33; Immune modulation; Squamous cell carcinoma; ST2	gamma interferon; interleukin 1 receptor like 1 protein; interleukin 10; interleukin 17; interleukin 33; tumor necrosis factor; animal cell; animal experiment; animal model; animal tissue; Article; cancer growth; CD4+ T lymphocyte; CD8+ T lymphocyte; cell infiltration; cell isolation; controlled study; cytotoxicity; dendritic cell; disease course; disease severity; female; leukocyte migration; ma…	A.P. Campanelli; Department of Biological Sciences, Bauru School of Dentistry, University of São Paulo, Bauru, SP, Al. Dr. Octávio Pinheiro Brisolla, 17012-901, Brazil; email: apcampan@usp.br		Impact Journals LLC	19492553			30112116	English	Oncotarget	Article	Final	All Open Access; Gold Open Access; Green Open Access	Scopus	2-s2.0-85050250805
Sirufo M.M.; De Pietro F.; Bassino E.M.; Ginaldi L.; De Martinis M.	Sirufo, Maria Maddalena (55644715100); De Pietro, Francesca (57211982898); Bassino, Enrica Maria (57217143966); Ginaldi, Lia (56021643400); De Martinis, Massimo (7004858705)	55644715100; 57211982898; 57217143966; 56021643400; 7004858705	Osteoporosis in skin diseases	2020	International Journal of Molecular Sciences	21	13	4749	1	17	16	19	10.3390/ijms21134749	https://www.scopus.com/inward/record.uri?eid=2-s2.0-85087094055&doi=10.3390%2fijms21134749&partnerID=40&md5=67236bf457a2c44016c7bafd3a5a0696	Department of Life, Health and Environmental Sciences, University of L’Aquila, L’Aquila, 67100, Italy; Allergy and Clinical Immunology Unit, Center for the Diagnosis and Treatment of Osteoporosis, AUSL 04, Teramo, 64100, Italy	Sirufo M.M., Department of Life, Health and Environmental Sciences, University of L’Aquila, L’Aquila, 67100, Italy, Allergy and Clinical Immunology Unit, Center for the Diagnosis and Treatment of Osteoporosis, AUSL 04, Teramo, 64100, Italy; De Pietro F., Department of Life, Health and Environmental Sciences, University of L’Aquila, L’Aquila, 67100, Italy, Allergy and Clinical Immunology Unit, Cen…	Osteoporosis (OP) is defined as a generalized skeletal disease characterized by low bone mass and an alteration of the microarchitecture that lead to an increase in bone fragility and, therefore, an increased risk of fractures. It must be considered today as a true public health problem and the most widespread metabolic bone disease that affects more than 200 million people worldwide. Under physi…	Atopic dermatitis; Bone; Dermatology; Eczema; Osteoporosis; Pemphigus; Psoriasis; Skeletal health; Skin; Skin diseases; Urticaria; Vitiligo	Blister; Bone Remodeling; Cytokines; Dermatitis, Atopic; Dermatologic Agents; Humans; Models, Biological; Osteoporosis; Psoriasis; Skin Aging; Skin Diseases; Skin Neoplasms; Urticaria; Vitamin D; adiponectin; C reactive protein; gamma interferon; immunoglobulin enhancer binding protein; interleukin 1; interleukin 11; interleukin 13; interleukin 15; interleukin 17; interleukin 1beta; interleukin 3…	M. De Martinis; Department of Life, Health and Environmental Sciences, University of L’Aquila, L’Aquila, 67100, Italy; email: demartinis@cc.univaq.it; M. De Martinis; Allergy and Clinical Immunology Unit, Center for the Diagnosis and Treatment of Osteoporosis, Teramo, AUSL 04, 64100, Italy; email: demartinis@cc.univaq.it		MDPI AG	16616596			32635380	English	Int. J. Mol. Sci.	Review	Final	All Open Access; Gold Open Access; Green Open Access	Scopus	2-s2.0-85087094055
Adamski Ł.J.; Starzyńska A.; Adamska P.; Kunc M.; Sakowicz-Burkiewicz M.; Marvaso G.; Alterio D.; Korwat A.; Jereczek-Fossa B.A.; Pęksa R.	Adamski, Łukasz Jan (57191965460); Starzyńska, Anna (6507442761); Adamska, Paulina (57226569253); Kunc, Michał (57208335473); Sakowicz-Burkiewicz, Monika (9338407600); Marvaso, Giulia (55768356600); Alterio, Daniela (8754252300); Korwat, Aleksandra (57192103900); Jereczek-Fossa, Barbara Alicja (7004306533); Pęksa, Rafał (23995481100)	57191965460; 6507442761; 57226569253; 57208335473; 9338407600; 55768356600; 8754252300; 57192103900; 7004306533; 23995481100	High pd-l1 expression on tumor cells indicates worse overall survival in advanced oral squamous cell carcinomas of the tongue and the floor of the mouth but not in other oral compartments	2021	Biomedicines	9	9	1132				7	10.3390/biomedicines9091132	https://www.scopus.com/inward/record.uri?eid=2-s2.0-85114241878&doi=10.3390%2fbiomedicines9091132&partnerID=40&md5=260b0d72121123ac747fea9484455832	Department of Oral Surgery, Medical University of Gdańsk, 7 Dębinki Street, Gdańsk, 80-211, Poland; Department of Pathology, Medical University of Gdańsk, 17 Smoluchowskiego Street, Gdańsk, 80-214, Poland; Department of Molecular Medicine, Medical University of Gdańsk, 7 Dębinki Street, Gdańsk, 80-211, Poland; Department of Oncology and Hemato-Oncology, University of Milan, 7 Festa del Perdono St…	Adamski Ł.J., Department of Oral Surgery, Medical University of Gdańsk, 7 Dębinki Street, Gdańsk, 80-211, Poland; Starzyńska A., Department of Oral Surgery, Medical University of Gdańsk, 7 Dębinki Street, Gdańsk, 80-211, Poland; Adamska P., Department of Oral Surgery, Medical University of Gdańsk, 7 Dębinki Street, Gdańsk, 80-211, Poland; Kunc M., Department of Pathology, Medical University of Gd…	The markers of the tumor microenvironment (TME) are promising prognostic and predictive factors in oral squamous cell carcinoma (OSCC). The current study aims to analyze the immunohistochemical expression of programmed cell death-ligand 1 (PD-L1) and interleukin-33 (IL-33) in a cohort of 95 chemonaïve OSCCs. PD-L1 and IL-33 were assessed separately in tumor cells (TCs) and tumor-infiltrating lymp…	IL-33; Immunohistochemistry; Interleukin 33; Oral squamous cell carcinoma; PD-L1; Prognosis; Programmed cell death-ligand 1		A. Starzyńska; Department of Oral Surgery, Medical University of Gdańsk, Gdańsk, 7 Dębinki Street, 80-211, Poland; email: anna.starzynska@gumed.edu.pl		MDPI	22279059				English	Biomedicines	Article	Final	All Open Access; Gold Open Access; Green Open Access	Scopus	2-s2.0-85114241878
Chen S.-F.; Nieh S.; Jao S.-W.; Wu M.-Z.; Liu C.-L.; Chang Y.-C.; Lin Y.-S.	Chen, Su-Feng (9435213600); Nieh, Shin (7006568115); Jao, Shu-Wen (7004148938); Wu, Min-Zu (23968326600); Liu, Chia-Lin (54395737200); Chang, Yun-Ching (57138880300); Lin, Yaoh-Shiang (7406587817)	9435213600; 7006568115; 7004148938; 23968326600; 54395737200; 57138880300; 7406587817	The paracrine effect of cancer-associated fibroblast-induced interleukin-33 regulates the invasiveness of head and neck squamous cell carcinoma	2013	Journal of Pathology	231	2		180	189	9	103	10.1002/path.4226	https://www.scopus.com/inward/record.uri?eid=2-s2.0-84883889867&doi=10.1002%2fpath.4226&partnerID=40&md5=b0e8fdbc9684fb8b27d68c7ac40fc775	Department of Dental Hygiene, China Medical University, Taichung, Taiwan; Department of Pathology, National Defence Medical Centre, Tri-Service General Hospital, Taipei, Taiwan; Division of Colon and Rectal Surgery, National Defence Medical Centre, Tri-Service General Hospital, Taipei, Taiwan; Graduate Institute of Life Sciences, National Defence Medical Centre, Taipei, Taiwan; Department of Otol…	Chen S.-F., Department of Dental Hygiene, China Medical University, Taichung, Taiwan, Department of Pathology, National Defence Medical Centre, Tri-Service General Hospital, Taipei, Taiwan; Nieh S., Department of Pathology, National Defence Medical Centre, Tri-Service General Hospital, Taipei, Taiwan; Jao S.-W., Division of Colon and Rectal Surgery, National Defence Medical Centre, Tri-Service Ge…	Head and neck squamous cell carcinoma (HNSCC) is one of the leading causes of cancer-related death worldwide. The prognosis of HNSCC is usually poor because of its propensity for extensive invasion, local recurrence and frequent regional lymph node metastasis, even at initial diagnosis. Carcinoma-associated fibroblasts (CAFs), a major type of tumour-surrounding stromal cell, generate mediators th…	carcinoma-associated fibroblasts; head and neck cancer; interlukin-33; invasiveness	Blotting, Western; Carcinoma, Squamous Cell; Cell Line, Tumor; Enzyme-Linked Immunosorbent Assay; Fibroblasts; Head and Neck Neoplasms; Humans; Immunohistochemistry; Interleukins; Kaplan-Meier Estimate; Neoplasm Invasiveness; Oligonucleotide Array Sequence Analysis; Paracrine Communication; Prognosis; Real-Time Polymerase Chain Reaction; Tumor Microenvironment; carcinoma-associated fibroblasts; h…	Y.-S. Lin; Department of Otolaryngology-Head and Neck Surgery, National Defence Medical Centre and Tri-Service General Hospital, Neihu District, Taipei City 114, No. 325, Chenggong Road, Taiwan; email: yaohshiang@gmail.com			10969896		JPTLA	23775566	English	J. Pathol.	Article	Final		Scopus	2-s2.0-84883889867
Amôr N.G.; Santos P.S.D.S.; Campanelli A.P.	Amôr, Nádia Ghinelli (57190297314); Santos, Paulo Sérgio da Silva (57189531005); Campanelli, Ana Paula (6701450486)	57190297314; 57189531005; 6701450486	The Tumor Microenvironment in SCC: Mechanisms and Therapeutic Opportunities	2021	Frontiers in Cell and Developmental Biology	9		636544				7	10.3389/fcell.2021.636544	https://www.scopus.com/inward/record.uri?eid=2-s2.0-85101229115&doi=10.3389%2ffcell.2021.636544&partnerID=40&md5=e70fa11b889a592ea6b03359dd5771ec	Department of Biological Sciences, Bauru School of Dentistry, University of São Paulo, Bauru, Brazil; Department of Surgery, Stomatology, Pathology, and Radiology, Bauru School of Dentistry, University of São Paulo, Bauru, Brazil	Amôr N.G., Department of Biological Sciences, Bauru School of Dentistry, University of São Paulo, Bauru, Brazil; Santos P.S.D.S., Department of Surgery, Stomatology, Pathology, and Radiology, Bauru School of Dentistry, University of São Paulo, Bauru, Brazil; Campanelli A.P., Department of Biological Sciences, Bauru School of Dentistry, University of São Paulo, Bauru, Brazil	Squamous cell carcinoma (SCC) is the second most common skin cancer worldwide and, despite the relatively easy visualization of the tumor in the clinic, a sizeable number of SCC patients are diagnosed at advanced stages with local invasion and distant metastatic lesions. In the last decade, immunotherapy has emerged as the fourth pillar in cancer therapy via the targeting of immune checkpoint mol…	checkpoint inhibitors; cutaneous squamous cell carcinoma; IL-33; immunotherapy; macrophage; regulatory T cell; tumor microenvironment	immune checkpoint inhibitor; cancer immunotherapy; cancer survival; cell composition; clinical effectiveness; human; immune evasion; immune response; molecularly targeted therapy; nonhuman; regulatory mechanism; Review; squamous cell carcinoma; tumor microenvironment	A.P. Campanelli; Department of Biological Sciences, Bauru School of Dentistry, University of São Paulo, Bauru, Brazil; email: apcampan@usp.br		Frontiers Media S.A.	2296634X				English	Front. Cell Dev. Biol.	Review	Final	All Open Access; Gold Open Access; Green Open Access	Scopus	2-s2.0-85101229115
Byrne S.N.; Beaugie C.; O'Sullivan C.; Leighton S.; Halliday G.M.	Byrne, Scott Napier (7007066556); Beaugie, Clare (57199612112); O'Sullivan, Clare (54389820200); Leighton, Sarah (54389182800); Halliday, Gary M. (35353860100)	7007066556; 57199612112; 54389820200; 54389182800; 35353860100	The immune-modulating cytokine and endogenous alarmin interleukin-33 is upregulated in skin exposed to inflammatory UVB radiation	2011	American Journal of Pathology	179	1		211	222	11	92	10.1016/j.ajpath.2011.03.010	https://www.scopus.com/inward/record.uri?eid=2-s2.0-80052496061&doi=10.1016%2fj.ajpath.2011.03.010&partnerID=40&md5=5d267dd245fb178aeb831337f8589d56	Department of Infectious Diseases and Immunology, Sydney Medical School, University of Sydney, NSW 2006, Australia; Dermatology Research Laboratories, Sydney Medical School, University of Sydney, NSW, Australia	Byrne S.N., Department of Infectious Diseases and Immunology, Sydney Medical School, University of Sydney, NSW 2006, Australia, Dermatology Research Laboratories, Sydney Medical School, University of Sydney, NSW, Australia; Beaugie C., Department of Infectious Diseases and Immunology, Sydney Medical School, University of Sydney, NSW 2006, Australia, Dermatology Research Laboratories, Sydney Medic…	The cellular and molecular mechanisms by which UV radiation modulates inflammation and immunity while simultaneously maintaining skin homeostasis is complex and not completely understood. Similar to the effects of UV, IL-33 has potent immune-modulating properties that are mediated by the downstream induction of cytokines and chemokines. We have discovered that exposure of mice in vivo or human sk…		Adult; Animals; Blotting, Western; Carcinoma, Squamous Cell; Female; Fibroblasts; Fluorescent Antibody Technique; Humans; Inflammation; Interleukins; Keratinocytes; Mast Cells; Mice; Mice, Inbred BALB C; Mice, Inbred C57BL; Neutrophils; Platelet Activating Factor; Reverse Transcriptase Polymerase Chain Reaction; RNA, Messenger; Skin; Skin Neoplasms; Ultraviolet Rays; alarmin; chemokine; cytokine;…	S.N. Byrne; Department of Infectious Diseases and Immunology, Sydney Medical School, University of Sydney, NSW 2006, Australia; email: scott.byrne@sydney.edu.au			15252191		AJPAA	21703403	English	Am. J. Pathol.	Article	Final	All Open Access; Bronze Open Access; Green Open Access	Scopus	2-s2.0-80052496061
Wang Z.; Liu J.; Huang H.; Ye M.; Li X.; Wu R.; Liu H.; Song Y.	Wang, Zimu (57209662758); Liu, Jiaxin (57221696093); Huang, Hairong (18835439800); Ye, Mingxiang (26539056600); Li, Xinying (57201097284); Wu, Ranpu (57221743340); Liu, Hongbing (52663691600); Song, Yong (35197019800)	57209662758; 57221696093; 18835439800; 26539056600; 57201097284; 57221743340; 52663691600; 35197019800	Metastasis-associated fibroblasts: an emerging target for metastatic cancer	2021	Biomarker Research	9	1	47				19	10.1186/s40364-021-00305-9	https://www.scopus.com/inward/record.uri?eid=2-s2.0-85107583212&doi=10.1186%2fs40364-021-00305-9&partnerID=40&md5=b1e15c695121f243cee44f9eb309129d	Department of Respiratory Medicine, Jinling Hospital, Nanjing University School of Medicine, #305, East Zhongshan Road, Nanjing, 210002, Jiangsu, China; Department of Cardiothoracic Surgery, Jinling Hospital, Nanjing, 210002, China; Department of Respiratory Medicine, Nanjing Drum Tower Hospital, Nanjing University School of Medicine, Nanjing, 210008, Jiangsu, China; Department of Respiratory Med…	Wang Z., Department of Respiratory Medicine, Jinling Hospital, Nanjing University School of Medicine, #305, East Zhongshan Road, Nanjing, 210002, Jiangsu, China; Liu J., Department of Respiratory Medicine, Jinling Hospital, Nanjing University School of Medicine, #305, East Zhongshan Road, Nanjing, 210002, Jiangsu, China; Huang H., Department of Cardiothoracic Surgery, Jinling Hospital, Nanjing, 2…	Metastasis suggests a poor prognosis for cancer patients, and treatment strategies for metastatic cancer are still very limited. Numerous studies have shown that cancer-associated fibroblasts (CAFs), a large component of the tumor microenvironment, contribute to tumor metastasis. Stromal fibroblasts at metastatic sites are different from CAFs within primary tumors and can be termed metastasis-ass…	Cancer treatment; Cancer-associated fibroblasts; Metastasis-associated fibroblasts; Metastatic cancer	antineoplastic agent; gamma interferon inducible protein 10; interleukin 1alpha; interleukin 33; matrix metalloproteinase; monocyte chemotactic protein 1; platelet derived growth factor; RO6874813; RO7122290; scatter factor; sibrotuzumab; simlukafusp alfa; somatomedin B; transforming growth factor beta; tumor marker; unclassified drug; vasculotropin; angiogenesis; antiangiogenic therapy; antineop…	H. Liu; Department of Respiratory Medicine, Jinling Hospital, Nanjing University School of Medicine, Nanjing, #305, East Zhongshan Road, 210002, China; email: netlhb@126.com; Y. Song; Department of Respiratory Medicine, Jinling Hospital, Nanjing University School of Medicine, Nanjing, #305, East Zhongshan Road, 210002, China; email: yong.song@nju.edu.cn		BioMed Central Ltd	20507771				English	Biomarker Res.	Review	Final	All Open Access; Gold Open Access; Green Open Access	Scopus	2-s2.0-85107583212
Oshimori N.; Guo Y.; Taniguchi S.	Oshimori, Naoki (14819710700); Guo, Yifei (57222400114); Taniguchi, Sachiko (57212103388)	14819710700; 57222400114; 57212103388	An emerging role for cellular crosstalk in the cancer stem cell niche	2021	Journal of Pathology	254	4		384	394	10	18	10.1002/path.5655	https://www.scopus.com/inward/record.uri?eid=2-s2.0-85102641839&doi=10.1002%2fpath.5655&partnerID=40&md5=aea4c451c903e77b135469668d33e3d2	Department of Cell, Developmental and Cancer Biology, Oregon Health & Science University, Portland, OR, United States; Department of Dermatology, Oregon Health & Science University, Portland, OR, United States; Department of Otolaryngology – Head & Neck Surgery, Oregon Health & Science University, Portland, OR, United States; Knight Cancer Institute, Oregon Health & Science University, Portland, …	Oshimori N., Department of Cell, Developmental and Cancer Biology, Oregon Health & Science University, Portland, OR, United States, Department of Dermatology, Oregon Health & Science University, Portland, OR, United States, Department of Otolaryngology – Head & Neck Surgery, Oregon Health & Science University, Portland, OR, United States, Knight Cancer Institute, Oregon Health & Science Universit…	Although cumulative genetic and epigenetic changes in cancer cells are correlated with tumor malignancy, accumulating evidence supports that tumor cell-extrinsic mechanisms play an essential role in driving tumor progression. The tissue architecture surrounding tumor cells evolves during disease progression and becomes a significant barrier to cancer treatments. The functional traits of the tumor…	cancer progression; cancer stem cells (CSCs); cellular crosstalk; CSC niche; drug resistance; IL-33; macrophages; TGF-β; tumor microenvironment (TME)	Animals; Cell Communication; Humans; Neoplasms; Neoplastic Stem Cells; Stem Cell Niche; Tumor Microenvironment; interleukin 33; cancer associated fibroblast; cancer resistance; cancer stem cell; cell interaction; clinical outcome; disease exacerbation; endothelium cell; extracellular matrix; human; myeloid-derived suppressor cell; Review; squamous cell carcinoma; stem cell niche; T lymphocyte; tu…	N. Oshimori; Department of Cell, Developmental and Cancer Biology, Oregon Health & Science University, Portland, United States; email: oshimori@ohsu.edu		John Wiley and Sons Ltd	223417		JPTLA	33634866	English	J. Pathol.	Review	Final	All Open Access; Bronze Open Access; Green Open Access	Scopus	2-s2.0-85102641839
Cui G.; Li Z.; Ren J.; Yuan A.	Cui, Guanglin (7102753841); Li, Zhenfeng (7409073790); Ren, Jingli (56438419400); Yuan, Aping (22137146700)	7102753841; 7409073790; 56438419400; 22137146700	IL-33 in the tumor microenvironment is associated with the accumulation of FoxP3-positive regulatory T cells in human esophageal carcinomas	2019	Virchows Archiv	475	5		579	586	7	14	10.1007/s00428-019-02579-9	https://www.scopus.com/inward/record.uri?eid=2-s2.0-85065392149&doi=10.1007%2fs00428-019-02579-9&partnerID=40&md5=ee025b59b50b053e7e5676f8ec81ccfd	Research Group of Gastrointestinal Diseases, the Second Affiliated Hospital of Zhengzhou University, Zhengzhou, 450014, Henan, China; Faculty of Health Science, Nord University, Campus Levanger, Levanger, Norway; Department of Pathology, the Second Affiliated Hospital of Zhengzhou University, Zhengzhou, Henan, China; Faculty of Chemistry, Biotechnology and Food Science, Norwegian University of Li…	Cui G., Research Group of Gastrointestinal Diseases, the Second Affiliated Hospital of Zhengzhou University, Zhengzhou, 450014, Henan, China, Faculty of Health Science, Nord University, Campus Levanger, Levanger, Norway; Li Z., Research Group of Gastrointestinal Diseases, the Second Affiliated Hospital of Zhengzhou University, Zhengzhou, 450014, Henan, China; Ren J., Department of Pathology, the …	Forkhead box p3 (Foxp3+) regulatory T cells (Tregs) are abundant in the tumor microenvironment where they dampen functions of host anti-tumor immunity and promote cancer progression. Cytokine signaling is essential for the generation and function maintenance of Tregs in patients with cancers. Recent in vitro and in vivo studies have described that interleukin (IL)-33 plays a critical role in regu…	Esophageal carcinoma; Interleukin-33; Microenvironment; Regulatory T cells; ST2	Aged; Esophageal Neoplasms; Esophageal Squamous Cell Carcinoma; Female; Forkhead Transcription Factors; Humans; Immunohistochemistry; Interleukin-1 Receptor-Like 1 Protein; Interleukin-33; Male; Middle Aged; Stromal Cells; T-Lymphocytes, Regulatory; Tumor Microenvironment; cyclooxygenase 2; interleukin 1 receptor like 1 protein; interleukin 33; transcription factor FOXP3; forkhead transcription f…	G. Cui; Faculty of Health Science, Nord University, Campus Levanger, Levanger, Norway; email: guanglin.cui@nord.no		Springer Verlag	9456317		VARCE	31062086	English	Virchows Arch.	Article	Final		Scopus	2-s2.0-85065392149
Serrels B.; McGivern N.; Canel M.; Byron A.; Johnson S.C.; McSorley H.J.; Quinn N.; Taggart D.; Von Kreigsheim A.; Anderton S.M.; Serrels A.; Frame M.C.	Serrels, Bryan (6507925510); McGivern, Niamh (57199147888); Canel, Marta (23992483000); Byron, Adam (11839425900); Johnson, Sarah C. (57208904869); McSorley, Henry J. (26022550900); Quinn, Niall (57199153957); Taggart, David (57200194172); Von Kreigsheim, Alex (57097802100); Anderton, Stephen M. (7003918967); Serrels, Alan (20436569900); Frame, Margaret C. (36797928500)	6507925510; 57199147888; 23992483000; 11839425900; 57208904869; 26022550900; 57199153957; 57200194172; 57097802100; 7003918967; 20436569900; 36797928500	IL-33 and ST2 mediate FAK-dependent antitumor immune evasion through transcriptional networks	2017	Science Signaling	10	508	eaan8355				50	10.1126/scisignal.aan8355	https://www.scopus.com/inward/record.uri?eid=2-s2.0-85037636606&doi=10.1126%2fscisignal.aan8355&partnerID=40&md5=4ea83e170ec27b2bb27f65d47d5eeeb7	Cancer Research UK Edinburgh Centre, Institute of Genetics and Molecular Medicine, University of Edinburgh, Edinburgh, EH4 2XR, United Kingdom; Medical Research Council Centre for Inflammation Research, Queen's Medical Research Institute, University of Edinburgh, Edinburgh, EH16 4TJ, United Kingdom; Barts Cancer Institute, Queen Mary University of London, Charterhouse Square, London, EC1M 6BQ, Un…	Serrels B., Cancer Research UK Edinburgh Centre, Institute of Genetics and Molecular Medicine, University of Edinburgh, Edinburgh, EH4 2XR, United Kingdom; McGivern N., Cancer Research UK Edinburgh Centre, Institute of Genetics and Molecular Medicine, University of Edinburgh, Edinburgh, EH4 2XR, United Kingdom; Canel M., Medical Research Council Centre for Inflammation Research, Queen's Medical R…	Focal adhesion kinase (FAK) mediates tumor cell-intrinsic behaviors that promote tumor growth and metastasis. We previously showed that FAK also induces the expression of inflammatory genes that inhibit antitumor immunity in the microenvironment. We identified a crucial, previously unknown role for the dual-function cytokine interleukin-33 (IL-33) in FAK-dependent immune evasion. In murine squamo…		Animals; Carcinoma, Squamous Cell; Cell Nucleus; Chemokine CCL5; Focal Adhesion Kinase 1; Gene Regulatory Networks; Humans; Interleukin-1 Receptor-Like 1 Protein; Interleukin-33; Isografts; Keratinocytes; Mice; Mice, Transgenic; Proteomics; Skin Neoplasms; Tumor Cells, Cultured; Tumor Escape; cytokine receptor; focal adhesion kinase; immunoglobulin enhancer binding protein; interleukin 33; messen…	M.C. Frame; Cancer Research UK Edinburgh Centre, Institute of Genetics and Molecular Medicine, University of Edinburgh, Edinburgh, EH4 2XR, United Kingdom; email: m.frame@ed.ac.uk		American Association for the Advancement of Science	19450877			29208683	English	Sci. Signal.	Article	Final	All Open Access; Bronze Open Access; Green Open Access	Scopus	2-s2.0-85037636606
Peng Z.; Tong Z.; Ren Z.; Ye M.; Hu K.	Peng, Zhiwei (57783775800); Tong, Zhiwei (58277135000); Ren, Zihao (58281250100); Ye, Manping (57224547802); Hu, Kongwang (36441117900)	57783775800; 58277135000; 58281250100; 57224547802; 36441117900	Cancer-associated fibroblasts and its derived exosomes: a new perspective for reshaping the tumor microenvironment	2023	Molecular Medicine	29	1	66				0	10.1186/s10020-023-00665-y	https://www.scopus.com/inward/record.uri?eid=2-s2.0-85159841015&doi=10.1186%2fs10020-023-00665-y&partnerID=40&md5=386e2bccf18a5e691b864e99d6a2c294	Department of General Surgery, First Affiliated Hospital of Anhui Medical University, Anhui, Hefei, 230022, China; Anhui Province Key Laboratory of Major Autoimmune Diseases, Anhui Institute of Innovative Drugs, School of Pharmacy, Anhui Medical University, Anhui, Hefei, 230032, China; Department of General Surgery, Fuyang Affiliated Hospital of Anhui Medical University, Anhui, Fuyang, 236000, Ch…	Peng Z., Department of General Surgery, First Affiliated Hospital of Anhui Medical University, Anhui, Hefei, 230022, China; Tong Z., Department of General Surgery, First Affiliated Hospital of Anhui Medical University, Anhui, Hefei, 230022, China; Ren Z., Department of General Surgery, First Affiliated Hospital of Anhui Medical University, Anhui, Hefei, 230022, China; Ye M., Anhui Province Key La…	Cancer-associated fibroblasts (CAFs) are the most abundant stromal cells within the tumor microenvironment (TME). They extensively communicate with the other cells. Exosome-packed bioactive molecules derived from CAFs can reshape the TME by interacting with other cells and the extracellular matrix, which adds a new perspective for their clinical application in tumor targeted therapy. An in-depth …	Cancer-associated fibroblasts; Diagnosis; Exosomes; Therapy; Tumor microenvironment	Cancer-Associated Fibroblasts; Cell Line, Tumor; Exosomes; Fibroblasts; Humans; MicroRNAs; Neoplasms; Tumor Microenvironment; apoptotic protease activating factor 1; biological marker; CD146 antigen; cisplatin; connexin 43; cyclin dependent kinase inhibitor 1B; cytochalasin D; cytotoxic T lymphocyte antigen 4; dynasore; focal adhesion kinase; gemcitabine; granulocyte chemotactic protein 2; hypoxi…	K. Hu; Department of General Surgery, First Affiliated Hospital of Anhui Medical University, Hefei, Anhui, 230022, China; email: hukw@sina.com		BioMed Central Ltd	10761551		MOMEE	37217855	English	Mol. Med.	Review	Final	All Open Access; Gold Open Access; Green Open Access	Scopus	2-s2.0-85159841015
Bueno-Urquiza L.J.; Martínez-Barajas M.G.; Villegas-Mercado C.E.; García-Bernal J.R.; Pereira-Suárez A.L.; Aguilar-Medina M.; Bermúdez M.	Bueno-Urquiza, Lesly J. (58136248000); Martínez-Barajas, Marcela G. (58136691800); Villegas-Mercado, Carlos E. (57201748610); García-Bernal, Jonathan R. (58135604100); Pereira-Suárez, Ana L. (6506839288); Aguilar-Medina, Maribel (57194781011); Bermúdez, Mercedes (57220455569)	58136248000; 58136691800; 57201748610; 58135604100; 6506839288; 57194781011; 57220455569	The Two Faces of Immune-Related lncRNAs in Head and Neck Squamous Cell Carcinoma	2023	Cells	12	5	727				3	10.3390/cells12050727	https://www.scopus.com/inward/record.uri?eid=2-s2.0-85149755898&doi=10.3390%2fcells12050727&partnerID=40&md5=61823cb1dedfd538408014a2c565f031	Department of Physiology, University Center for Health Sciences, University of Guadalajara, Guadalajara, 44340, Mexico; Faculty of Dentistry, Autonomous University of Chihuahua, Chihuahua, 31000, Mexico; Department of Microbiology and Pathology, University Center for Health Sciences, University of Guadalajara, Guadalajara, 44340, Mexico; Faculty of Biological and Chemical Sciences, Autonomous Uni…	Bueno-Urquiza L.J., Department of Physiology, University Center for Health Sciences, University of Guadalajara, Guadalajara, 44340, Mexico; Martínez-Barajas M.G., Department of Physiology, University Center for Health Sciences, University of Guadalajara, Guadalajara, 44340, Mexico; Villegas-Mercado C.E., Faculty of Dentistry, Autonomous University of Chihuahua, Chihuahua, 31000, Mexico; García-Be…	Head and neck squamous cell carcinoma (HNSCC) is a group of cancers originating from the mucosal epithelium in the oral cavity, larynx, oropharynx, nasopharynx, and hypopharynx. Molecular factors can be key in the diagnosis, prognosis, and treatment of HNSCC patients. Long non-coding RNAs (lncRNAs) are molecular regulators composed of 200 to 100,000 nucleotides that act on the modulation of genes…	cancer-associated fibroblasts; HNSCC; LncRNAs; tumor microenvironment	Cisplatin; Gene Expression Regulation, Neoplastic; Head and Neck Neoplasms; Humans; RNA, Long Noncoding; Squamous Cell Carcinoma of Head and Neck; Tumor Microenvironment; alpha smooth muscle actin; ANRIL long untranslated RNA; BARX1 DT long untranslated RNA; CAF long untranslated RNA; chemokine; chemokine receptor CCR3; cisplatin; cLINC00460 long untranslated RNA; CRNDE long untranslated RNA; CXC…	M. Bermúdez; Faculty of Dentistry, Autonomous University of Chihuahua, Chihuahua, 31000, Mexico; email: mbermudez@uach.mx		MDPI	20734409			36899863	English	Cells	Review	Final	All Open Access; Gold Open Access; Green Open Access	Scopus	2-s2.0-85149755898
Hsiao J.-R.; Chang C.-C.; Lee W.-T.; Huang C.-C.; Ou C.-Y.; Tsai S.-T.; Chen K.-C.; Huang J.-S.; Wong T.-Y.; Lai Y.-H.; Wu Y.-H.; Hsueh W.-T.; Wu S.-Y.; Yen C.-J.; Chang J.-Y.; Lin C.-L.; Weng Y.-L.; Yang H.-C.; Chen Y.-S.; Chang J.S.	Hsiao, Jenn-Ren (7101605441); Chang, Chan-Chi (57195494917); Lee, Wei-Ting (55577451000); Huang, Cheng-Chih (54392949600); Ou, Chun-Yen (55577256200); Tsai, Sen-Tien (56447695800); Chen, Ken-Chung (57201337165); Huang, Jehn-Shyun (56158121600); Wong, Tung-Yiu (57154847300); Lai, Yu-Hsuan (55754041500); Wu, Yuan-Hua (14012179100); Hsueh, Wei-Ting (15069621000); Wu, Shang-Yin (37029350500); Yen, Ch…	7101605441; 57195494917; 55577451000; 54392949600; 55577256200; 56447695800; 57201337165; 56158121600; 57154847300; 55754041500; 14012179100; 15069621000; 37029350500; 56523917800; 56529888000; 55576840400; 55577698100; 55577713900; 57140042400; 7601550327	The interplay between oral microbiome, lifestyle factors and genetic polymorphisms in the risk of oral squamous cell carcinoma	2018	Carcinogenesis	39	6		778	787	9	79	10.1093/carcin/bgy053	https://www.scopus.com/inward/record.uri?eid=2-s2.0-85047667146&doi=10.1093%2fcarcin%2fbgy053&partnerID=40&md5=7d447d67df61a3dee55818f55569375f	Department of Otolaryngology, National Cheng Kung University Hospital, College of Medicine, National Cheng Kung University, 138 Sheng Li Road, Tainan, 70456, Taiwan; Institute of Clinical Medicine, National Cheng Kung University, 138 Sheng Li Road, Tainan, 70456, Taiwan; Department of Stomatology, National Cheng Kung University Hospital, College of Medicine, National Cheng Kung University, 138 Sh…	Hsiao J.-R., Department of Otolaryngology, National Cheng Kung University Hospital, College of Medicine, National Cheng Kung University, 138 Sheng Li Road, Tainan, 70456, Taiwan, Institute of Clinical Medicine, National Cheng Kung University, 138 Sheng Li Road, Tainan, 70456, Taiwan; Chang C.-C., Department of Otolaryngology, National Cheng Kung University Hospital, College of Medicine, National …	Poor oral hygiene may lead to overgrowth of pathogenic oral bacteria, which may induce chronic inflammation to promote the oncogenesis of oral squamous cell carcinoma (OSCC). This study investigated the association between oral bacterial profile and OSCC risk in a case-control study of 138 OSCC cases and 151 controls (88 cases and 90 controls for the discovery group and 50 cases and 61 controls f…		Alcohol Drinking; Aldehyde Dehydrogenase, Mitochondrial; Carcinoma, Squamous Cell; Case-Control Studies; Female; Genotype; Humans; Life Style; Male; Microbiota; Middle Aged; Mouth Neoplasms; Polymorphism, Genetic; Risk Factors; RNA, Ribosomal, 16S; ADH1B protein; alcohol; ALDH2 protein; gamma interferon; interleukin 10; interleukin 12p70; interleukin 13; interleukin 15; interleukin 17; interleuki…	J.S. Chang; National Institute of Cancer Research, National Health Research Institutes, Tainan, 1F No 367, Sheng Li Road, 70456, Taiwan; email: jeffreychang@nhri.org.tw		Oxford University Press	1433334		CRNGD	29668903	English	Carcinogenesis	Article	Final	All Open Access; Hybrid Gold Open Access	Scopus	2-s2.0-85047667146
Ishikawa K.; Yagi-Nakanishi S.; Nakanishi Y.; Kondo S.; Tsuji A.; Endo K.; Wakisaka N.; Murono S.; Yoshizaki T.	Ishikawa, Kazuya (56339927800); Yagi-Nakanishi, Sayaka (55513993800); Nakanishi, Yosuke (36461468400); Kondo, Satoru (35514857100); Tsuji, Akira (56823059500); Endo, Kazuhira (14822037300); Wakisaka, Naohiro (6701789173); Murono, Shigeyuki (6602131903); Yoshizaki, Tomokazu (7005376979)	56339927800; 55513993800; 36461468400; 35514857100; 56823059500; 14822037300; 6701789173; 6602131903; 7005376979	Expression of interleukin-33 is correlated with poor prognosis of patients with squamous cell carcinoma of the tongue	2014	Auris Nasus Larynx	41	6		552	557	5	42	10.1016/j.anl.2014.08.007	https://www.scopus.com/inward/record.uri?eid=2-s2.0-84922319724&doi=10.1016%2fj.anl.2014.08.007&partnerID=40&md5=fea3cf4afc931f92e4cedf714427ceab	Division of Otolaryngology, Head and Neck Surgery, Graduate School of Medical Science, Kanazawa University, Takara-machi 13-1, Kanazawa, Ishikawa, 920-8640, Japan	Ishikawa K., Division of Otolaryngology, Head and Neck Surgery, Graduate School of Medical Science, Kanazawa University, Takara-machi 13-1, Kanazawa, Ishikawa, 920-8640, Japan; Yagi-Nakanishi S., Division of Otolaryngology, Head and Neck Surgery, Graduate School of Medical Science, Kanazawa University, Takara-machi 13-1, Kanazawa, Ishikawa, 920-8640, Japan; Nakanishi Y., Division of Otolaryngolog…	Objective: The aim of this study was to clarify the role of IL-33 in tumor progression. Methods: Surgical specimens from 81 patients with squamous cell carcinoma of the tongue were studied using immunohistochemistry. Primary tumor sections were analyzed for IL-33 and ST2 expression. To examine the influence of IL-33 on the microenvironment of the tumor, we determined the mast cell density (MCD) a…	Inflammation; Interleukin-33; Malignant potential; Mast cell; ST2; Tongue squamous cell carcinoma	Carcinoma, Squamous Cell; Female; Head and Neck Neoplasms; Humans; Immunohistochemistry; Interleukins; Male; Mast Cells; Microvessels; Middle Aged; Neoplasm Recurrence, Local; Prognosis; Receptors, Cell Surface; Tongue Neoplasms; Tumor Microenvironment; activation induced cytidine deaminase; interleukin 33; oncoprotein; protein ST2; unclassified drug; cell surface receptor; IL1RL1 protein, human;…			Elsevier Ireland Ltd	3858146		ANLAD	25193287	English	Auris Nasus Larynx	Article	Final	All Open Access; Green Open Access	Scopus	2-s2.0-84922319724
Saeki H.; Ohya Y.; Furuta J.; Arakawa H.; Ichiyama S.; Katsunuma T.; Katoh N.; Tanaka A.; Tsunemi Y.; Nakahara T.; Nagao M.; Narita M.; Hide M.; Fujisawa T.; Futamura M.; Masuda K.; Matsubara T.; Murota H.; Yamamoto-Hanada K.	Saeki, Hidehisa (7102134968); Ohya, Yukihiro (7202439700); Furuta, Junichi (6602166591); Arakawa, Hirokazu (55599906500); Ichiyama, Susumu (57147177000); Katsunuma, Toshio (56236599100); Katoh, Norito (55676417400); Tanaka, Akio (58440539500); Tsunemi, Yuichiro (7003989910); Nakahara, Takeshi (7201523580); Nagao, Mizuho (15070720700); Narita, Masami (22235075100); Hide, Michihiro (55936993300); F…	7102134968; 7202439700; 6602166591; 55599906500; 57147177000; 56236599100; 55676417400; 58440539500; 7003989910; 7201523580; 15070720700; 22235075100; 55936993300; 7402915331; 25622292400; 49761818100; 56577298200; 9844524000; 26432430400	English Version of Clinical Practice Guidelines for the Management of Atopic Dermatitis 2021	2022	Journal of Dermatology	49	10		e315	e375	60	6	10.1111/1346-8138.16527	https://www.scopus.com/inward/record.uri?eid=2-s2.0-85136815405&doi=10.1111%2f1346-8138.16527&partnerID=40&md5=91a5adba6532953898dab1ed77799c47	Department of Dermatology, Nippon Medical School, Tokyo, Japan; Allergy Center, National Center for Child Health and Development, Tokyo, Japan; Medical Informatics and Management, Faculty of Medicine, University of Tsukuba, Tsukuba, Japan; Kitakanto Allergy Research Institute, Kibounoie Hospital, Midori, Japan; Department of Pediatrics, The Jikei University Daisan Hospital, Tokyo, Japan; Departme…	Saeki H., Department of Dermatology, Nippon Medical School, Tokyo, Japan; Ohya Y., Allergy Center, National Center for Child Health and Development, Tokyo, Japan; Furuta J., Medical Informatics and Management, Faculty of Medicine, University of Tsukuba, Tsukuba, Japan; Arakawa H., Kitakanto Allergy Research Institute, Kibounoie Hospital, Midori, Japan; Ichiyama S., Department of Dermatology, Nipp…	This is the English version of the Clinical Practice Guidelines for the Management of Atopic Dermatitis 2021. Atopic dermatitis (AD) is a disease characterized by relapsing eczema with pruritus as a primary lesion. In Japan, from the perspective of evidence-based medicine, the current strategies for the treatment of AD consist of three primary measures: (i) use of topical corticosteroids, tacroli…	atopic dermatitis; clinical practice guidelines; clinical questions; evidence-based medicine; treatment	Dermatitis, Atopic; Emollients; Glucocorticoids; Humans; Ointments; Tacrolimus; alclometasone dipropionate; amcinonide; antihistaminic agent; azelastine; baricitinib; bepotastine; betamethasone; betamethasone dipropionate; betamethasone valerate; bilastine; caspase recruitment domain protein 15; CD14 antigen; cetiridine hydrochloride; cetirizine; chemokine receptor; Chinese drug; cholesterol; clo…	H. Saeki; Department of Dermatology, Nippon Medical School, Tokyo, Japan; email: h-saeki@nms.ac.jp		John Wiley and Sons Inc	3852407		JDMYA	35996152	English	J. Dermatol.	Article	Final		Scopus	2-s2.0-85136815405
Larsen K.M.; Minaya M.K.; Vaish V.; Peña M.M.O.	Larsen, Kristen M. (57203823982); Minaya, Maydelis Karla (57203823001); Vaish, Vivek (36081512300); Peña, Maria Marjorette O. (7101969207)	57203823982; 57203823001; 36081512300; 7101969207	The role of IL-33/ST2 pathway in tumorigenesis	2018	International Journal of Molecular Sciences	19	9	2676				72	10.3390/ijms19092676	https://www.scopus.com/inward/record.uri?eid=2-s2.0-85053084172&doi=10.3390%2fijms19092676&partnerID=40&md5=6124ce2bc81cead596bcbe598f7f7688	Department of Biological Sciences, University of South Carolina, Columbia, 29208, SC, United States; Department of Biological Sciences and Center for Colon Cancer Research, University of South Carolina, Columbia, 29208, SC, United States; Department of Pathology, Brown University, Providence, 02912, RI, United States; Department of Biotechnology, Savitribai Phule Pune University, Pune, 411007, Ma…	Larsen K.M., Department of Biological Sciences, University of South Carolina, Columbia, 29208, SC, United States; Minaya M.K., Department of Biological Sciences, University of South Carolina, Columbia, 29208, SC, United States, Department of Pathology, Brown University, Providence, 02912, RI, United States; Vaish V., Department of Biological Sciences, University of South Carolina, Columbia, 29208…	Cancer is initiated by mutations in critical regulatory genes; however, its progression to malignancy is aided by non-neoplastic cells and molecules that create a permissive environment known as the tumor stroma or microenvironment (TME). Interleukin 33 (IL-33) is a dual function cytokine that also acts as a nuclear factor. IL-33 typically resides in the nucleus of the cells where it is expressed…	Cancer; IL-33/ST2 signaling; Inflammation; Interleukin 33; Tumor microenvironment	Animals; Cell Transformation, Neoplastic; Gene Expression Regulation, Neoplastic; Humans; Interleukin-1 Receptor-Like 1 Protein; Interleukin-33; Neoplasms; Signal Transduction; Tumor Microenvironment; interleukin 33; receptor; st2 receptor; unclassified drug; IL1RL1 protein, human; interleukin 1 receptor like 1 protein; interleukin 33; analgesia; bile duct carcinoma; bone cancer; breast cancer; c…	M.M.O. Peña; Department of Biological Sciences and Center for Colon Cancer Research, University of South Carolina, Columbia, 29208, United States; email: mpena@biol.sc.edu		MDPI AG	16616596			30205617	English	Int. J. Mol. Sci.	Review	Final	All Open Access; Gold Open Access; Green Open Access	Scopus	2-s2.0-85053084172
Pal S.K.; Nguyen C.T.K.; Morita K.-I.; Miki Y.; Kayamori K.; Yamaguchi A.; Sakamoto K.	Pal, Samir Kumar (55242086700); Nguyen, Chi Thi Kim (57143545000); Morita, Kei-Ichi (26432797400); Miki, Yoshio (7201658805); Kayamori, Kou (57211385394); Yamaguchi, Akira (35424889000); Sakamoto, Kei (35378715300)	55242086700; 57143545000; 26432797400; 7201658805; 57211385394; 35424889000; 35378715300	THBS1 is induced by TGFB1 in the cancer stroma and promotes invasion of oral squamous cell carcinoma	2016	Journal of Oral Pathology and Medicine	45	10		730	739	9	65	10.1111/jop.12430	https://www.scopus.com/inward/record.uri?eid=2-s2.0-84959287569&doi=10.1111%2fjop.12430&partnerID=40&md5=8d9fddf7985e059d5c1791f67b8e8859	Department of Oral Pathology, Graduate School of Medical and Dental Sciences, Tokyo Medical and Dental University, Tokyo, Japan; Global Center of Excellence (GCOE) Program, International Research Center for Molecular Science in Tooth and Bone Diseases, Tokyo Medical and Dental University, Tokyo, Japan; Department of Oral Surgery, Graduate School of Medical and Dental Sciences, Tokyo Medical and D…	Pal S.K., Department of Oral Pathology, Graduate School of Medical and Dental Sciences, Tokyo Medical and Dental University, Tokyo, Japan, Global Center of Excellence (GCOE) Program, International Research Center for Molecular Science in Tooth and Bone Diseases, Tokyo Medical and Dental University, Tokyo, Japan; Nguyen C.T.K., Department of Oral Pathology, Graduate School of Medical and Dental Sc…	Background: THBS1 (thrombospondin-1) is the extracellular matrix (ECM) protein that affects diverse cellular activities. It constitutes the tumor stroma, but the role of THBS1 in oral squamous cell carcinoma (OSCC) development is unclear. The aim of this study was to clarify the relevance of THBS1 in the pathogenesis of OSCC. Materials and methods: The expression of THBS1 was examined in 44 OSCC …	integrin; oral cancer; TGFB1; THBS1; thrombospondin; TSP-1	Animals; Carcinoma, Squamous Cell; Cell Line, Tumor; Cell Movement; Cell Proliferation; DNA, Complementary; Head and Neck Neoplasms; Humans; Immunohistochemistry; Metalloendopeptidases; Mice; Mouth Neoplasms; Stromal Cells; Thrombospondin 1; Transforming Growth Factor beta1; Up-Regulation; arginylglycylaspartic acid; collagenase 3; gelatinase B; Smad2 protein; stromelysin; stromelysin 3; thrombos…	K. Sakamoto; Department of Oral Pathology, Graduate School of Medical and Dental Sciences, Tokyo Medical and Dental University, Tokyo, Japan; email: s-kei.mpa@tmd.ac.jp		Blackwell Publishing Ltd	9042512		JPMEE	26850833	English	J. Oral Pathol. Med.	Article	Final	All Open Access; Bronze Open Access	Scopus	2-s2.0-84959287569
Lin Y.-C.; Huang W.-Y.; Lee T.-Y.; Chang Y.-M.; Chen S.-F.; Lin Y.-S.; Nieh S.	Lin, Yu-Chun (56486226500); Huang, Wen-Yen (55866264900); Lee, Tsai-Yu (16401824000); Chang, Yi-Ming (55612794700); Chen, Su-Feng (9435213600); Lin, Yaoh-Shiang (7406587817); Nieh, Shin (7006568115)	56486226500; 55866264900; 16401824000; 55612794700; 9435213600; 7406587817; 7006568115	Interleukin-33-enhanced CXCR4 signaling circuit mediated by carcinoma-associated fibroblasts promotes invasiveness of head and neck cancer	2021	Cancers	13	14	3442				4	10.3390/cancers13143442	https://www.scopus.com/inward/record.uri?eid=2-s2.0-85109276079&doi=10.3390%2fcancers13143442&partnerID=40&md5=feaee9fbe0ca271718ff8f97ae74daa9	Department of Pathology, National Defense Medical Center & Tri-Service General Hospital, Taipei, 11490, Taiwan; Graduate Institute of Medical Sciences, National Defense Medical Center, Taipei, 11490, Taiwan; Department of Radiation Oncology, Tri-Service General Hospital, National Defense Medical Center, Taipei, 11490, Taiwan; Division of Colon and Rectum Surgery, Department of Surgery, Tri-Servic…	Lin Y.-C., Department of Pathology, National Defense Medical Center & Tri-Service General Hospital, Taipei, 11490, Taiwan, Graduate Institute of Medical Sciences, National Defense Medical Center, Taipei, 11490, Taiwan; Huang W.-Y., Department of Radiation Oncology, Tri-Service General Hospital, National Defense Medical Center, Taipei, 11490, Taiwan; Lee T.-Y., Division of Colon and Rectum Surgery…	Despite recent advances, treatment for head and neck squamous cell carcinoma (HNSCC) has limited efficacy in preventing tumor progression. We confirmed previously that carcinomaassociated fibroblasts (CAF)-induced interleukin-33 (IL-33) contributed to cancer progression. However, the molecular mechanisms underlying the complex communication network of the tumor microenvironment merited further ev…	Carcinoma-associated fibroblast; Head and neck squamous cell carcinoma; Interleukin33/CXCR4 regulatory circuit; Tumor microenvironment; Tumor progression	chemokine receptor CXCR4; interleukin 1 receptor like 1 protein; interleukin 33; stromal cell derived factor 1; adult; animal experiment; animal model; animal tissue; apoptosis; Article; autocrine signaling; cancer associated fibroblast; cancer growth; cancer prognosis; cancer stem cell; clinical article; controlled study; FaDu cell line; female; head and neck cancer; human; human cell; immunohis…	S.-F. Chen; School of Dentistry, China Medical University, Taichung, 404333, Taiwan; email: csf@mail.cmu.edu.tw; Y.-S. Lin; Department of Otorhinolaryngology, Head and Neck Surgery, Kaohsiung Veterans General Hospital, Kaohsiung, 813414, Taiwan; email: yaohshiang@vghks.gov.tw; S. Nieh; Department of Pathology, National Defense Medical Center & Tri-Service General Hospital, Taipei, 11490, Taiwan; …		MDPI AG	20726694				English	Cancers	Article	Final	All Open Access; Gold Open Access; Green Open Access	Scopus	2-s2.0-85109276079
Kiberstis P.A.	Kiberstis, Paula A. (6603060394)	6603060394	Deconstructing a perilous loop	2020	Science	369	6501		266B			0	10.1126/SCIENCE.369.6501.264-L	https://www.scopus.com/inward/record.uri?eid=2-s2.0-85105013374&doi=10.1126%2fSCIENCE.369.6501.264-L&partnerID=40&md5=6fa7350467774ef2d287bb6535471792			[No abstract available]		interleukin 33; transforming growth factor beta; bone marrow cell; cancer cell; carcinogenesis; cell differentiation; cytokine release; macrophage; malignant neoplasm; mouse model; nonhuman; Note; solid malignant neoplasm; squamous cell carcinoma; tumor microenvironment			American Association for the Advancement of Science	368075		SCIEA		English	Sci.	Note	Final		Scopus	2-s2.0-85105013374
de Fays C.; Carlier F.M.; Gohy S.; Pilette C.	de Fays, Charlotte (57225177654); Carlier, François M. (57191745676); Gohy, Sophie (18233598800); Pilette, Charles (36818722500)	57225177654; 57191745676; 18233598800; 36818722500	Secretory Immunoglobulin A Immunity in Chronic Obstructive Respiratory Diseases	2022	Cells	11	8	1324				7	10.3390/cells11081324	https://www.scopus.com/inward/record.uri?eid=2-s2.0-85128235895&doi=10.3390%2fcells11081324&partnerID=40&md5=aaf6bc2d51d2eb8f9b1b8d2d818c4c53	Pole of Pneumology, ENT, and Dermatology, Institute of Experimental and Clinical Research, Université Catholique de Louvain, Brussels, 1200, Belgium; Department of Pneumology, CHU UCL Namur, Site Mont-Godinne, Yvoir, 5530, Belgium; Lung Transplant Centre, CHU UCL Namur, Site Mont-Godinne, Yvoir, 5530, Belgium; Department of Pneumology, Cliniques Universitaires Saint-Luc, Brussels, 1200, Belgium; …	de Fays C., Pole of Pneumology, ENT, and Dermatology, Institute of Experimental and Clinical Research, Université Catholique de Louvain, Brussels, 1200, Belgium; Carlier F.M., Pole of Pneumology, ENT, and Dermatology, Institute of Experimental and Clinical Research, Université Catholique de Louvain, Brussels, 1200, Belgium, Department of Pneumology, CHU UCL Namur, Site Mont-Godinne, Yvoir, 5530, …	Chronic obstructive pulmonary disease (COPD), asthma and cystic fibrosis (CF) are distinct respiratory diseases that share features such as the obstruction of small airways and disease flareups that are called exacerbations and are often caused by infections. Along the airway epithelium, immunoglobulin (Ig) A contributes to first line mucosal protection against inhaled particles and pathogens. Di…	asthma; COPD; cystic fibrosis; immunoglobulin A; mucosal immunity; pIgR	Humans; Immunoglobulin A; Immunoglobulin A, Secretory; Pulmonary Disease, Chronic Obstructive; Receptors, Polymeric Immunoglobulin; Respiratory System; acetylsalicylic acid; CXCL1 chemokine; dimer; eosinophil cationic protein; eosinophil peroxidase; epidermal growth factor receptor; gliadin; immunoglobulin A; immunoglobulin E; immunoglobulin G; interleukin 13; interleukin 17; interleukin 1beta; i…	C. Pilette; Pole of Pneumology, ENT, and Dermatology, Institute of Experimental and Clinical Research, Université Catholique de Louvain, Brussels, 1200, Belgium; email: charles.pilette@saintluc.uclouvain.be		MDPI	20734409			35456002	English	Cells	Review	Final	All Open Access; Gold Open Access; Green Open Access	Scopus	2-s2.0-85128235895
Cipolat S.; Hoste E.; Natsuga K.; Quist S.R.; Watt F.M.	Cipolat, Sara (6504474742); Hoste, Esther (18433924000); Natsuga, Ken (8623938600); Quist, Sven R. (6602098392); Watt, Fiona M. (7102810626)	6504474742; 18433924000; 8623938600; 6602098392; 7102810626	Epidermal barrier defects link atopic dermatitis with altered skin cancer susceptibility	2014	eLife	2014	3	e01888				50	10.7554/eLife.01888	https://www.scopus.com/inward/record.uri?eid=2-s2.0-84899867231&doi=10.7554%2feLife.01888&partnerID=40&md5=6eea43270c716b837048d76b05fdd974	Centre for Stem Cells and Regenerative Medicine, King's College London, London, United Kingdom; Cancer Research UK Cambridge Research Institute, Cambridge, United Kingdom; Department of Dermatology, Hokkaido University, Sapporo, Japan; Department of Dermatology and Venereology, Otto von Guericke University Magdeburg, Magdeburg, Germany	Cipolat S., Centre for Stem Cells and Regenerative Medicine, King's College London, London, United Kingdom, Cancer Research UK Cambridge Research Institute, Cambridge, United Kingdom; Hoste E., Centre for Stem Cells and Regenerative Medicine, King's College London, London, United Kingdom, Cancer Research UK Cambridge Research Institute, Cambridge, United Kingdom; Natsuga K., Cancer Research UK Ca…	Atopic dermatitis can result from loss of structural proteins in the outermost epidermal layers, leading to a defective epidermal barrier. To test whether this influences tumour formation, we chemically induced tumours in EPI-/- mice, which lack three barrier proteins-Envoplakin, Periplakin, and Involucrin. EPI-/- mice were highly resistant to developing benign tumours when treated with 7,12-dime…		9,10-Dimethyl-1,2-benzanthracene; Animals; Carcinoma, Squamous Cell; Cell Communication; Cell Differentiation; Cell Transformation, Neoplastic; Cytokines; Dermatitis, Atopic; Disease Models, Animal; Epidermis; Keratinocytes; Membrane Proteins; Mice, 129 Strain; Mice, Inbred BALB C; Mice, Inbred C57BL; Mice, Knockout; Mice, Nude; NK Cell Lectin-Like Receptor Subfamily K; Papilloma; Permeability; P…	F. M. Watt; Centre for Stem Cells and Regenerative Medicine, King's College London, London, United Kingdom; email: fiona.watt@kcl.ac.uk		eLife Sciences Publications Ltd	2050084X			24843010	English	eLife	Article	Final	All Open Access; Gold Open Access; Green Open Access	Scopus	2-s2.0-84899867231
Liu X.; Li Z.; Ren J.; Cui G.	Liu, Xia (57092780700); Li, Zhenfeng (7409073790); Ren, Jingli (56438419400); Cui, Guanglin (7102753841)	57092780700; 7409073790; 56438419400; 7102753841	IL-33-expressing microvascular endothelial cells in human esophageal squamous cell carcinoma: Implications for pathological features and prognosis	2023	Microvascular Research	147		104506				0	10.1016/j.mvr.2023.104506	https://www.scopus.com/inward/record.uri?eid=2-s2.0-85147981506&doi=10.1016%2fj.mvr.2023.104506&partnerID=40&md5=e595a6a1f50f7118394e0b67114be091	Research Group of Gastrointestinal Diseases, the Second Affiliated Hospital of Zhengzhou University, Henan, Zhengzhou, China; Department of Pathology, the Second Affiliated Hospital of Zhengzhou University, Henan, Zhengzhou, China; Faculty of Health Science, Nord University, Campus Levanger, Norway	Liu X., Research Group of Gastrointestinal Diseases, the Second Affiliated Hospital of Zhengzhou University, Henan, Zhengzhou, China; Li Z., Research Group of Gastrointestinal Diseases, the Second Affiliated Hospital of Zhengzhou University, Henan, Zhengzhou, China; Ren J., Department of Pathology, the Second Affiliated Hospital of Zhengzhou University, Henan, Zhengzhou, China; Cui G., Research G…	Accumulating evidence suggests that interleukin (IL)-33 plays a critical role in regulating angiogenesis and cancer progression. In this study, we characterized the pathological importance of IL-33 deployed by tumor microvascular endothelial cells (ECs) in human esophageal squamous cell carcinoma (ESCC). The expression of IL-33 in microvascular ECs in 80 cases of ESCC was examined with immunohist…	Angiogenesis; Esophagus; Interleukin 33; Microvascular; Tumor	Biomarkers, Tumor; Carcinoma, Squamous Cell; Endothelial Cells; Esophageal Neoplasms; Esophageal Squamous Cell Carcinoma; Humans; Interleukin-33; Prognosis; Tumor Microenvironment; interleukin 1 receptor like 1 protein; interleukin 33; platelet endothelial cell adhesion molecule 1; interleukin 33; tumor marker; angiogenesis; Article; cancer prognosis; cancer survival; capillary endothelial cell; …	G. Cui; Second Affiliated Hospital of Zhengzhou University, Zhengzhou, 450014, China; email: guanglin.cui@nord.no		Academic Press Inc.	262862		MIVRA	36792028	English	Microvasc. Res.	Article	Final		Scopus	2-s2.0-85147981506
Chung D.C.; Jacquelot N.; Ghaedi M.; Warner K.; Ohashi P.S.	Chung, Douglas C. (57216441114); Jacquelot, Nicolas (12789586500); Ghaedi, Maryam (57188740081); Warner, Kathrin (37120957600); Ohashi, Pamela S. (7006493798)	57216441114; 12789586500; 57188740081; 37120957600; 7006493798	Innate Lymphoid Cells: Role in Immune Regulation and Cancer	2022	Cancers	14	9	2071				1	10.3390/cancers14092071	https://www.scopus.com/inward/record.uri?eid=2-s2.0-85128575049&doi=10.3390%2fcancers14092071&partnerID=40&md5=e7ae4777f314fea461c4e9c00dc361c3	Department of Immunology, University of Toronto, Toronto, M5S 1A8, ON, Canada; Princess Margaret Cancer Centre, University Health Network, Toronto, M5G 2M9, ON, Canada	Chung D.C., Department of Immunology, University of Toronto, Toronto, M5S 1A8, ON, Canada, Princess Margaret Cancer Centre, University Health Network, Toronto, M5G 2M9, ON, Canada; Jacquelot N., Princess Margaret Cancer Centre, University Health Network, Toronto, M5G 2M9, ON, Canada; Ghaedi M., Princess Margaret Cancer Centre, University Health Network, Toronto, M5G 2M9, ON, Canada; Warner K., Pr…	Immune regulation is composed of a complex network of cellular and molecular pathways that regulate the immune system and prevent tissue damage. It is increasingly clear that innate lymphoid cells (ILCs) are also armed with immunosuppressive capacities similar to well-known immune regulatory cells (i.e., regulatory T cells). In cancer, immunoregulatory ILCs have been shown to inhibit anti-tumour …	adaptive immunity; cancer; ILCregs; immune regulation; immune suppression; innate lymphoid cells; natural killer cells; ovarian carcinoma; T cells; Treg; tumour microenvironment	5' nucleotidase; CCL1 chemokine; CD134 antigen; CD28 antigen; CD39 antigen; CD56 antigen; CD94 antigen; chemokine receptor CCR4; CXCL1 chemokine; cytotoxic T lymphocyte antigen 4; gamma interferon; granulocyte macrophage colony stimulating factor; interferon; interleukin 10; interleukin 2; interleukin 22; interleukin 23; interleukin 27; interleukin 33; interleukin 4; interleukin 5; interleukin 9;…	D.C. Chung; Department of Immunology, University of Toronto, Toronto, M5S 1A8, Canada; email: doug.chung@mail.utoronto.ca; P.S. Ohashi; Department of Immunology, University of Toronto, Toronto, M5S 1A8, Canada; email: pam.ohashi@uhnresearch.ca		MDPI	20726694				English	Cancers	Review	Final	All Open Access; Gold Open Access; Green Open Access	Scopus	2-s2.0-85128575049
Kayamori K.; Sakamoto K.; Nakashima T.; Takayanagi H.; Morita K.-I.; Omura K.; Nguyen S.T.; Miki Y.; Iimura T.; Himeno A.; Akashi T.; Yamada-Okabe H.; Ogata E.; Yamaguchi A.	Kayamori, Kou (57211385394); Sakamoto, Kei (35378715300); Nakashima, Tomoki (7401526826); Takayanagi, Hiroshi (7103233467); Morita, Kei-Ichi (26432797400); Omura, Ken (7101718074); Nguyen, Su Tien (16203419000); Miki, Yoshio (7201658805); Iimura, Tadahiro (55638767000); Himeno, Akiko (35765426800); Akashi, Takumi (7102341585); Yamada-Okabe, Hisafumi (7003991122); Ogata, Etsuro (7101750213); Yamag…	57211385394; 35378715300; 7401526826; 7103233467; 26432797400; 7101718074; 16203419000; 7201658805; 55638767000; 35765426800; 7102341585; 7003991122; 7101750213; 35424889000	Roles of interleukin-6 and parathyroid hormone-related peptide in osteoclast formation associated with oral cancers: Significance of interleukin-6 synthesized by stromal cells in response to cancer cells	2010	American Journal of Pathology	176	2		968	980	12	62	10.2353/ajpath.2010.090299	https://www.scopus.com/inward/record.uri?eid=2-s2.0-76149087471&doi=10.2353%2fajpath.2010.090299&partnerID=40&md5=0b129751d3c527869639a28a3f2332e0	Section of Oral Pathology, Graduate School, Tokyo Medical and Dental University, Bunkyo-ku, Tokyo 113-8549, 1-5-45 Yushima, Japan; Section of Cell Signaling, Graduate School, Tokyo Medical and Dental University, Tokyo, Japan; Section of Oral and Maxillofacial Surgery, Graduate School, Tokyo Medical and Dental University, Tokyo, Japan; Section of Periodontology, Graduate School, Tokyo Medical and …	Kayamori K., Section of Oral Pathology, Graduate School, Tokyo Medical and Dental University, Bunkyo-ku, Tokyo 113-8549, 1-5-45 Yushima, Japan, Global Center of Excellence Program, Tokyo Medical and Dental University, Medical Hospital, Tokyo, Japan; Sakamoto K., Section of Oral Pathology, Graduate School, Tokyo Medical and Dental University, Bunkyo-ku, Tokyo 113-8549, 1-5-45 Yushima, Japan; Nakas…	We investigated the roles of interleukin-6 (IL-6) and parathyroid hormone-related peptide (PTHrP) in oral squamous cell carcinoma (OSCC)-induced osteoclast formation. Microarray analyses performed on 43 human OSCC specimens revealed that many of the specimens overexpressed PTHrP mRNA, but a few overexpressed IL-6 mRNA. Immunohistochemical analysis revealed that IL-6 was expressed not only in canc…		interleukin 6; interleukin 6 antibody; interleukin 6 receptor; messenger RNA; osteoclast differentiation factor; parathyroid hormone related protein; vimentin; adult; aged; animal cell; animal experiment; animal tissue; article; cancer cell; cancer cell culture; clinical article; cytokine production; female; human; human cell; human tissue; immunohistochemistry; laser capture microdissection; mal…	A. Yamaguchi; Section of Oral Pathology, Graduate School, Tokyo Medical and Dental University, Bunkyo-ku, Tokyo 113-8549, 1-5-45 Yushima, Japan; email: akira.mpa@tmd.ac.jp		Elsevier Inc.	29440		AJPAA		English	Am. J. Pathol.	Article	Final	All Open Access; Bronze Open Access; Green Open Access	Scopus	2-s2.0-76149087471
Inamura K.	Inamura, Kentaro (16682908600)	16682908600	Beyond Bacteria: Fungi in the Tumor Microbiome	2023	Cancers	15	3	572				0	10.3390/cancers15030572	https://www.scopus.com/inward/record.uri?eid=2-s2.0-85147830941&doi=10.3390%2fcancers15030572&partnerID=40&md5=edd26e7b1fec6f64fb506b38dd4070be	Division of Pathology, The Cancer Institute, Japanese Foundation for Cancer Research, Tokyo, 135-8550, Japan; Department of Pathology, The Cancer Institute Hospital, Japanese Foundation for Cancer Research, Tokyo, 135-8550, Japan	Inamura K., Division of Pathology, The Cancer Institute, Japanese Foundation for Cancer Research, Tokyo, 135-8550, Japan, Department of Pathology, The Cancer Institute Hospital, Japanese Foundation for Cancer Research, Tokyo, 135-8550, Japan	[No abstract available]		aflatoxin B1; dextro arginine; interleukin 13; interleukin 33; interleukin 4; interleukin 5; interleukin 6; interleukin 8; ornithine; pathogen associated molecular pattern; pattern recognition receptor; toll like receptor; Actinomyces naeslundii; antineoplastic activity; Blastomyces; cancer growth; Candida albicans; carcinogenesis; chronic inflammation; colorectal cancer; Editorial; host fungus i…			MDPI	20726694				English	Cancers	Editorial	Final	All Open Access; Gold Open Access; Green Open Access	Scopus	2-s2.0-85147830941
Peng L.; Sun W.; Chen L.; Wen W.-P.	Peng, Liang (57193950937); Sun, Wei (56440529100); Chen, Lin (57197799599); Wen, Wei-Ping (7102171038)	57193950937; 56440529100; 57197799599; 7102171038	The Role of Interleukin-33 in Head and Neck Squamous Cell Carcinoma Is Determined by Its Cellular Sources in the Tumor Microenvironment	2021	Frontiers in Oncology	10		588454				3	10.3389/fonc.2020.588454	https://www.scopus.com/inward/record.uri?eid=2-s2.0-85101192279&doi=10.3389%2ffonc.2020.588454&partnerID=40&md5=ec932b2265a3eaff850a068caebcc5fc	Department of Otolaryngology, The First Affiliated Hospital, Sun Yat-sen University, Guangzhou, China; Otorhinolaryngology Institute, Sun Yat-sen University, Guangzhou, China; Department of Otolaryngology, The Sixth Affiliated Hospital, Sun Yat-sen University, Guangzhou, China	Peng L., Department of Otolaryngology, The First Affiliated Hospital, Sun Yat-sen University, Guangzhou, China, Otorhinolaryngology Institute, Sun Yat-sen University, Guangzhou, China; Sun W., Department of Otolaryngology, The First Affiliated Hospital, Sun Yat-sen University, Guangzhou, China, Otorhinolaryngology Institute, Sun Yat-sen University, Guangzhou, China; Chen L., Department of Otolary…	Objectives: To investigate the role of interleukin-33 (IL-33) in head and neck squamous cell carcinoma (HNSCC). Materials and Methods: RNA-seq data of 520 cases of HNSCC were retrieved from The Cancer Genome Atlas. The tumor microenvironment was deconstructed by xCell using bulk RNA-seq data. The cohort was dichotomized by the median IL-33 expression level. Immune cell components and molecular ma…	alarmin; head and neck squamous cell carcinoma; IL-33; tumor biomarker; tumor microenvironment	alarmin; biological marker; CD8 antigen; gamma interferon; interleukin 12; molecular marker; nivolumab; perforin; programmed death 1 ligand 1; tumor marker; Article; cancer staging; carcinogenesis; CD4+ T lymphocyte; CD8+ T lymphocyte; cell proliferation; cell survival; clinical article; controlled study; disease free survival; endothelium cell; female; gene expression; head and neck squamous cel…	; ; ; ;		Frontiers Media S.A.	2234943X				English	Front. Oncol.	Article	Final	All Open Access; Gold Open Access; Green Open Access	Scopus	2-s2.0-85101192279
Mai S.; Liu L.; Jiang J.; Ren P.; Diao D.; Wang H.; Cai K.	Mai, Shijie (57205197304); Liu, Le (57197727105); Jiang, Jianjun (57209731701); Ren, Pengfei (57020908200); Diao, Dingwei (57193518406); Wang, Haofei (58465859900); Cai, Kaican (7102517397)	57205197304; 57197727105; 57209731701; 57020908200; 57193518406; 58465859900; 7102517397	Oesophageal squamous cell carcinoma–associated IL-33 rewires macrophage polarization towards M2 via activating ornithine decarboxylase	2021	Cell Proliferation	54	2	e12960				13	10.1111/cpr.12960	https://www.scopus.com/inward/record.uri?eid=2-s2.0-85097422878&doi=10.1111%2fcpr.12960&partnerID=40&md5=f03e9325a86af7f8b3d97c10bf4747b0	Department of Thoracic Surgery, Nanfang Hospital, Southern Medical University, Guangzhou, China; Department of Gastroenterology, Nanfang Hospital, Southern Medical University, Guangzhou, China	Mai S., Department of Thoracic Surgery, Nanfang Hospital, Southern Medical University, Guangzhou, China; Liu L., Department of Gastroenterology, Nanfang Hospital, Southern Medical University, Guangzhou, China; Jiang J., Department of Thoracic Surgery, Nanfang Hospital, Southern Medical University, Guangzhou, China; Ren P., Department of Thoracic Surgery, Nanfang Hospital, Southern Medical Univers…	Background: The tumour microenvironment primarily constitutes macrophages in the form of an immunosuppressive M2 phenotype, which promotes tumour growth. Thus, the development of methodologies to rewire M2-like tumour-associated macrophages (TAMs) into the M1 phenotype, which inhibits tumour growth, might be a critical advancement in cancer immunotherapy research. Methods: The expressions of IL-3…	IL-33; macrophage; oesophageal squamous cell carcinoma; ornithine decarboxylase	Aged; Animals; Cell Differentiation; Cell Line, Tumor; Esophageal Neoplasms; Esophageal Squamous Cell Carcinoma; Female; Humans; Interleukin-33; Kaplan-Meier Estimate; Leukocytes, Mononuclear; Macrophages; Male; Mice; Mice, Nude; Middle Aged; Ornithine Decarboxylase; Polyamines; RNA Interference; RNA, Small Interfering; arginase 1; CD163 antigen; CD206 antigen; CD68 antigen; chemokine receptor CC…	K. Cai; Department of Thoracic Surgery, Nanfang Hospital, Southern Medical University, Guangzhou, China; email: caican@smu.edu.cn		Blackwell Publishing Ltd	9607722		CPROE	33305406	English	Cell Prolif.	Article	Final	All Open Access; Gold Open Access; Green Open Access	Scopus	2-s2.0-85097422878
Yoshida H.; Hoshino H.; Imamura Y.; Yoshimura H.; Sano K.; Kobayashi M.	Yoshida, Hisato (56915142600); Hoshino, Hitomi (33367821800); Imamura, Yoshiaki (7202821958); Yoshimura, Hitoshi (57203336637); Sano, Kazuo (8551046400); Kobayashi, Motohiro (56888148300)	56915142600; 33367821800; 7202821958; 57203336637; 8551046400; 56888148300	Role of sialyl 6-sulfo Lewis X in antitumor immunity against oral squamous cell carcinoma	2017	Journal of Oral Pathology and Medicine	46	9		759	765	6	2	10.1111/jop.12585	https://www.scopus.com/inward/record.uri?eid=2-s2.0-85018896769&doi=10.1111%2fjop.12585&partnerID=40&md5=b769e1aa5f0f0032e5551d5fda24aa98	Department of Tumor Pathology, Faculty of Medical Sciences, University of Fukui, Eiheiji, Japan; Department of Dentistry and Oral Surgery, Faculty of Medical Sciences, University of Fukui, Eiheiji, Japan; Division of Surgical Pathology, University of Fukui Hospital, Eiheiji, Japan	Yoshida H., Department of Tumor Pathology, Faculty of Medical Sciences, University of Fukui, Eiheiji, Japan, Department of Dentistry and Oral Surgery, Faculty of Medical Sciences, University of Fukui, Eiheiji, Japan; Hoshino H., Department of Tumor Pathology, Faculty of Medical Sciences, University of Fukui, Eiheiji, Japan; Imamura Y., Division of Surgical Pathology, University of Fukui Hospital,…	Background: Tumor-infiltrating lymphocytes (TILs) reportedly play a pivotal role in antitumor immunity against oral squamous cell carcinoma (OSCC); however, mechanisms governing TIL recruitment to OSCC tissues remain to be clarified. This study was undertaken to assess a potential association between TILs and high endothelial venule (HEV)-like vessels that express sialyl 6-sulfo Lewis X (LeX). Me…	antitumor immunity; high endothelial venule; oral squamous cell carcinoma; sialyl 6-sulfo Lewis X; tumor-infiltrating lymphocyte	Aged; Carcinoma, Squamous Cell; Cytotoxicity, Immunologic; Female; Humans; Immunohistochemistry; Lymphocytes, Tumor-Infiltrating; Male; Mouth Neoplasms; Oligosaccharides; CD20 antigen; CD3 antigen; CD34 antigen; CD4 antigen; CD8 antigen; high endothelial venule; interleukin 33; sialyl 6 sulfo lewis x; sialyl Lewis x antigen; unclassified drug; oligosaccharide; sialyl-2-3-(6'-sulfo)galactosyl-1-4-…	M. Kobayashi; Department of Tumor Pathology, Faculty of Medical Sciences, University of Fukui, Eiheiji, Japan; email: motokoba@u-fukui.ac.jp		Blackwell Publishing Ltd	9042512		JPMEE	28425129	English	J. Oral Pathol. Med.	Article	Final		Scopus	2-s2.0-85018896769
Taniguchi S.; Elhance A.; van Duzer A.; Kumar S.; Leitenberger J.J.; Oshimori N.	Taniguchi, Sachiko (57212103388); Elhance, Ajit (57212102542); van Duzer, Avery (57212105414); Kumar, Sushil (55500514400); Leitenberger, Justin J. (16319205700); Oshimori, Naoki (14819710700)	57212103388; 57212102542; 57212105414; 55500514400; 16319205700; 14819710700	Tumor-initiating cells establish an IL-33–TGF-b niche signaling loop to promote cancer progression	2020	Science	369	6501	eaay1813				105	10.1126/science.aay1813	https://www.scopus.com/inward/record.uri?eid=2-s2.0-85088154965&doi=10.1126%2fscience.aay1813&partnerID=40&md5=139f07502071837fb1636937b27a603e	Department of Cell, Developmental and Cancer Biology, Oregon Health and Science University, Portland, 97239, OR, United States; Department of Dermatology, Oregon Health and Science University, Portland, 97239, OR, United States; Department of Otolaryngology – Head and Neck Surgery, Oregon Health and Science University, Portland, 97239, OR, United States; Knight Cancer Institute, Oregon Health and…	Taniguchi S., Department of Cell, Developmental and Cancer Biology, Oregon Health and Science University, Portland, 97239, OR, United States; Elhance A., Department of Cell, Developmental and Cancer Biology, Oregon Health and Science University, Portland, 97239, OR, United States; van Duzer A., Department of Cell, Developmental and Cancer Biology, Oregon Health and Science University, Portland, 9…	Targeting the cross-talk between tumor-initiating cells (TICs) and the niche microenvironment is an attractive avenue for cancer therapy. We show here, using a mouse model of squamous cell carcinoma, that TICs play a crucial role in creating a niche microenvironment that is required for tumor progression and drug resistance. Antioxidant activity in TICs, mediated by the transcription factor NRF2,…		Animals; Carcinoma, Squamous Cell; Disease Progression; Humans; Interleukin-33; Neoplastic Stem Cells; Signal Transduction; Transforming Growth Factor beta; Tumor Microenvironment; cisplatin; Fc receptor; immunoglobulin E receptor; interleukin 33; transcription factor Nrf2; transforming growth factor beta; IL33 protein, human; interleukin 33; transforming growth factor beta; antioxidant; cancer; …	N. Oshimori; Department of Cell, Developmental and Cancer Biology, Oregon Health and Science University, Portland, 97239, United States; email: oshimori@ohsu.edu		American Association for the Advancement of Science	368075		SCIEA	32675345	English	Sci.	Article	Final		Scopus	2-s2.0-85088154965
Turchin I.; Bourcier M.	Turchin, Irina (8694393800); Bourcier, Marc (6602810946)	8694393800; 6602810946	The Role of Interleukins in the Pathogenesis of Dermatological Immune-Mediated Diseases	2022	Advances in Therapy	39	10		4474	4508	34	4	10.1007/s12325-022-02241-y	https://www.scopus.com/inward/record.uri?eid=2-s2.0-85136573229&doi=10.1007%2fs12325-022-02241-y&partnerID=40&md5=7e8f1565c011bb78dd753317ba6d0761	Brunswick Dermatology Center, 204 Brunswick Street, Fredericton, E3B 1G9, NB, Canada; Dalhousie University, Halifax, NS, Canada; Probity Medical Research, Waterloo, ON, Canada; Faculty of Medicine, Université de Sherbrooke, Sherbrooke, QC, Canada	Turchin I., Brunswick Dermatology Center, 204 Brunswick Street, Fredericton, E3B 1G9, NB, Canada, Dalhousie University, Halifax, NS, Canada, Probity Medical Research, Waterloo, ON, Canada; Bourcier M., Faculty of Medicine, Université de Sherbrooke, Sherbrooke, QC, Canada	Autoimmune inflammatory diseases are primarily characterized by deregulated expression of cytokines, which drive pathogenesis of these diseases. A number of approved and experimental therapies utilize monoclonal antibodies against cytokine proteins. Cytokines can be classified into different families including the interleukins, which are secreted and act on leukocytes, the tumor necrosis factor (…	Atopic dermatitis; Cytokine; Interleukin; Psoriasis	Autoimmune Diseases; Cytokines; Dermatitis, Atopic; Humans; Interleukins; Psoriasis; Tumor Necrosis Factor-alpha; aldesleukin; anakinra; benralizumab; bms 986253; brodalumab; canakinumab; cytokine; dupilumab; fezakinumab; gsk 1070806; guselkumab; imsidolimab; interleukin 1; interleukin 1 receptor blocking agent; interleukin 10; interleukin 11; interleukin 12; interleukin 12p40; interleukin 12p70;…	I. Turchin; Brunswick Dermatology Center, Fredericton, 204 Brunswick Street, E3B 1G9, Canada; email: iturchin.bdc@gmail.com		Adis	0741238X		ADTHE	35997892	English	Adv. Ther.	Review	Final	All Open Access; Bronze Open Access; Green Open Access	Scopus	2-s2.0-85136573229
Pisani L.F.; Teani I.; Vecchi M.; Pastorelli L.	Pisani, Laura Francesca (25228151900); Teani, Isabella (57221925033); Vecchi, Maurizio (8877358200); Pastorelli, Luca (24484455700)	25228151900; 57221925033; 8877358200; 24484455700	Interleukin-33: Friend or Foe in Gastrointestinal Tract Cancers?	2023	Cells	12	11	1481				0	10.3390/cells12111481	https://www.scopus.com/inward/record.uri?eid=2-s2.0-85163113338&doi=10.3390%2fcells12111481&partnerID=40&md5=d4706545c42f4f9516a492f192c51ea2	Gastroenterology and Endoscopy Unit, IRCCS Policlinico San Donato, San Donato Milanese, 20097, Italy; Immunology and Functional Genomics Unit, Centro Cardiologico Monzino, IRCCS, Milan, 20138, Italy; Department of Medicine, University of Verona, Verona, 37129, Italy; Gastroenterology and Endoscopy Unit, Fondazione IRCCS Ca’ Granda Ospedale Maggiore Policlinico, Milan, 20122, Italy; Department of …	Pisani L.F., Gastroenterology and Endoscopy Unit, IRCCS Policlinico San Donato, San Donato Milanese, 20097, Italy, Immunology and Functional Genomics Unit, Centro Cardiologico Monzino, IRCCS, Milan, 20138, Italy; Teani I., Department of Medicine, University of Verona, Verona, 37129, Italy; Vecchi M., Gastroenterology and Endoscopy Unit, Fondazione IRCCS Ca’ Granda Ospedale Maggiore Policlinico, M…	Accumulating evidence suggests that Interleukin-33 (IL-33), a member of the IL-1 family, has crucial roles in tissue homeostasis and repair, type 2 immunity, inflammation, and viral infection. IL-33 is a novel contributing factor in tumorigenesis and plays a critical role in regulating angiogenesis and cancer progression in a variety of human cancers. The partially unraveled role of IL-33/ST2 sig…	colorectal cancer; esophageal cancer; gastric cancer; inflammation; interleukin-33	Animals; Carcinogenesis; Gastrointestinal Neoplasms; Humans; Inflammation; Interleukin-33; Mice; Rats; Signal Transduction; interleukin 1 receptor like 1 protein; interleukin 33; monocyte chemotactic protein 1; STAT3 protein; interleukin 33; AGS cell line; BGC-823 cell line; cancer growth; cancer model; colorectal cancer; Eca-109 cell line; esophageal adenocarcinoma; esophageal squamous cell carc…	L.F. Pisani; Gastroenterology and Endoscopy Unit, IRCCS Policlinico San Donato, San Donato Milanese, 20097, Italy; email: laurafrancesca.pisani@gmail.com		MDPI	20734409			37296602	English	Cells	Review	Final	All Open Access; Gold Open Access; Green Open Access	Scopus	2-s2.0-85163113338
Yang M.; Feng Y.; Yue C.; Xu B.; Chen L.; Jiang J.; Lu B.; Zhu Y.	Yang, Min (56422775800); Feng, Yuehua (37030898100); Yue, Cuihua (57201014036); Xu, Bin (56424432600); Chen, Lujun (36112862200); Jiang, Jingting (12806222400); Lu, Binfeng (57202360135); Zhu, Yibei (7406070776)	56422775800; 37030898100; 57201014036; 56424432600; 36112862200; 12806222400; 57202360135; 7406070776	Lower expression level of IL-33 is associated with poor prognosis of pulmonary adenocarcinoma	2018	PLoS ONE	13	3	e0193428				28	10.1371/journal.pone.0193428	https://www.scopus.com/inward/record.uri?eid=2-s2.0-85042860370&doi=10.1371%2fjournal.pone.0193428&partnerID=40&md5=2b303b50efb8676cab4840f46c442003	Department of Immunology, School of Biology and Basic Medical Sciences, Soochow University, Suzhou, China; Department of Immunology, School of Medicine, University of Pittsburgh, Pittsburgh, PA, United States; Department of Tumor Biological Treatment, Third Affiliated Hospital of Soochow University, Changzhou, China; Comprehensive Laboratory, Third Affiliated Hospital of Soochow University, Chang…	Yang M., Department of Immunology, School of Biology and Basic Medical Sciences, Soochow University, Suzhou, China, Department of Immunology, School of Medicine, University of Pittsburgh, Pittsburgh, PA, United States, Department of Tumor Biological Treatment, Third Affiliated Hospital of Soochow University, Changzhou, China; Feng Y., Comprehensive Laboratory, Third Affiliated Hospital of Soochow…	Objective: Lung cancer is one of the deadliest malignancies. The immune checkpoint-blockade (ICB) tumor therapy has led to striking improvement of long-term survival for some lung cancer patients. However, the response rate of immunotherapy is still low for lung cancer. Studying the tumor microenvironment (TME) should shed light on improvement of immunotherapy of lung cancer. Interleukin-33 (IL-3…		Aged; Carcinoma, Non-Small-Cell Lung; Carcinoma, Squamous Cell; Down-Regulation; Female; Humans; Immunohistochemistry; Interleukin-1 Receptor-Like 1 Protein; Interleukin-33; Lung; Lung Neoplasms; Male; Middle Aged; Neoplasm Staging; Prognosis; Real-Time Polymerase Chain Reaction; Survival Rate; interleukin 33; messenger RNA; protein receptor ST2; receptor protein; unclassified drug; IL1RL1 protei…			Public Library of Science	19326203		POLNC	29499051	English	PLoS ONE	Article	Final	All Open Access; Gold Open Access; Green Open Access	Scopus	2-s2.0-85042860370
Yue Y.; Lian J.; Wang T.; Luo C.; Yuan Y.; Qin G.; Zhang B.; Zhang Y.	Yue, Ying (57195770295); Lian, Jingyao (57193793095); Wang, Tian (57205240080); Luo, Chenghan (57193412926); Yuan, Yiqiang (57198424319); Qin, Guohui (57189905076); Zhang, Bin (57190178959); Zhang, Yi (55754106200)	57195770295; 57193793095; 57205240080; 57193412926; 57198424319; 57189905076; 57190178959; 55754106200	Interleukin-33-nuclear factor-κB-CCL2 signaling pathway promotes progression of esophageal squamous cell carcinoma by directing regulatory T cells	2020	Cancer Science	111	3		795	806	11	33	10.1111/cas.14293	https://www.scopus.com/inward/record.uri?eid=2-s2.0-85079447934&doi=10.1111%2fcas.14293&partnerID=40&md5=9093e1410502431d7677da736d029718	Biotherapy Center, The First Affiliated Hospital of Zhengzhou University, Zhengzhou, China; Clinical Laboratory, The Seventh People's Hospital of Zhengzhou, Zhengzhou, China; Department of Hematology/Oncology, School of Medicine, Northwestern University, Chicago, IL, United States; Henan Key Laboratory for Tumor Immunology and Biotherapy, Zhengzhou, China	Yue Y., Biotherapy Center, The First Affiliated Hospital of Zhengzhou University, Zhengzhou, China, Clinical Laboratory, The Seventh People's Hospital of Zhengzhou, Zhengzhou, China; Lian J., Biotherapy Center, The First Affiliated Hospital of Zhengzhou University, Zhengzhou, China; Wang T., Biotherapy Center, The First Affiliated Hospital of Zhengzhou University, Zhengzhou, China; Luo C., Biothe…	Esophageal cancer is currently one of the most fatal cancers. However, there is no effective treatment. Increasing evidence suggests that interleukin (IL)-33 has a significant role in tumor progression and metastasis. Currently, the underlying cellular and molecular mechanism of IL-33 in promoting esophageal squamous cell carcinoma (ESCC) remains unclear. In this study, we investigated whether IL…	CCL2; esophageal squamous cell carcinoma; IL-33; NF-κB; Treg	Animals; Cell Line, Tumor; Cell Movement; Cell Proliferation; Chemokine CCL2; Disease Progression; Epithelial-Mesenchymal Transition; Esophageal Neoplasms; Esophageal Squamous Cell Carcinoma; Female; Gene Expression Regulation, Neoplastic; Humans; Interleukin-33; Mice; Mice, Inbred BALB C; Mice, Nude; NF-kappa B; Signal Transduction; T-Lymphocytes, Regulatory; CD4 antigen; glyceraldehyde 3 phosph…	Y. Zhang; Biotherapy Center, The First Affiliated Hospital of Zhengzhou University, Zhengzhou, China; email: yizhang@zzu.edu.cn		Blackwell Publishing Ltd	13479032		CSACC	31883400	English	Cancer Sci.	Article	Final	All Open Access; Gold Open Access; Green Open Access	Scopus	2-s2.0-85079447934
Zhang X.; Chen W.; Zeng P.; Xu J.; Diao H.	Zhang, Xujun (57207770030); Chen, Wenbiao (56010679500); Zeng, Ping (57194108984); Xu, Jia (57210195676); Diao, Hongyan (7004492039)	57207770030; 56010679500; 57194108984; 57210195676; 7004492039	The contradictory role of interleukin-33 in immune cells and tumor immunity	2020	Cancer Management and Research	12			7527	7537	10	6	10.2147/CMAR.S262745	https://www.scopus.com/inward/record.uri?eid=2-s2.0-85090535137&doi=10.2147%2fCMAR.S262745&partnerID=40&md5=ea55858e68311a06a8289c15ad4775d7	State Key Laboratory for Diagnosis and Treatment of Infectious Diseases, National Clinical Research Center for Infectious Diseases, Collaborative Innovation Center for Diagnosis and Treatment of Infectious Diseases, The First Affiliated Hospital, College of Medicine, Zhejiang University, Hangzhou, 310003, China	Zhang X., State Key Laboratory for Diagnosis and Treatment of Infectious Diseases, National Clinical Research Center for Infectious Diseases, Collaborative Innovation Center for Diagnosis and Treatment of Infectious Diseases, The First Affiliated Hospital, College of Medicine, Zhejiang University, Hangzhou, 310003, China; Chen W., State Key Laboratory for Diagnosis and Treatment of Infectious Dis…	Interleukin (IL)-33 is a member of the IL-1 superfamily and is a crucial cytokine playing the role of a dual-function molecule. IL-33 mediates its function by interacting with its receptor suppression of tumorigenicity 2 (ST2), which is constitutively expressed on T helper (Th)1 cells, Th2 cells, and other immune cells. Previously, we summarized findings on IL-33 and performed an intensive study …	Cancer; IL-33; Immune cells; Immunity	high mobility group B1 protein; interleukin 33; platinum complex; transcription factor GATA 3; A2780-TC1 cell line; acute myeloid leukemia; basophil; breast cancer; cancer associated fibroblast; cancer growth; CD8+ T lymphocyte; colorectal cancer; esophageal squamous cell carcinoma; head and neck cancer; human; immunocompetent cell; immunogenicity; immunohistochemistry; immunoregulation; immunosu…	H. Diao; State Key Laboratory for Diagnosis and Treatment of Infectious Diseases, National Clinical Research Center for Infectious Diseases, Collaborative Innovation Center for Diagnosis and Treatment of Infectious Diseases, The First Affiliated Hospital, College of Medicine, Zhejiang University, Hangzhou, 310003, China; email: diaohy@zju.edu.cn		Dove Medical Press Ltd	11791322				English	Cancer Manage. Res.	Review	Final	All Open Access; Gold Open Access; Green Open Access	Scopus	2-s2.0-85090535137
Wu J.; Liu S.; Liu G.; Dombkowski A.; Abrams J.; Martin-Trevino R.; Wicha M.S.; Ethier S.P.; Yang Z.-Q.	Wu, J. (56236229900); Liu, S. (7409463677); Liu, G. (55990708000); Dombkowski, A. (6602605969); Abrams, J. (7202950486); Martin-Trevino, R. (54899634000); Wicha, M.S. (7006067517); Ethier, S.P. (7006948667); Yang, Z.-Q. (7405433399)	56236229900; 7409463677; 55990708000; 6602605969; 7202950486; 54899634000; 7006067517; 7006948667; 7405433399	Identification and functional analysis of 9p24 amplified genes in human breast cancer	2012	Oncogene	31	3		333	341	8	65	10.1038/onc.2011.227	https://www.scopus.com/inward/record.uri?eid=2-s2.0-84855938444&doi=10.1038%2fonc.2011.227&partnerID=40&md5=061acca1e7390335c9dc570c8215d1e8	Breast Cancer Program, Wayne State University, Detroit, MI, United States; Comprehensive Cancer Center, Department of Internal Medicine, University of Michigan, Ann Arbor, MI, United States; Department of Pediatrics, Wayne State University, Detroit, MI, United States; Department of Biostatistics Core, Karmanos Cancer Institute, Wayne State University, Detroit, MI, United States	Wu J., Breast Cancer Program, Wayne State University, Detroit, MI, United States; Liu S., Comprehensive Cancer Center, Department of Internal Medicine, University of Michigan, Ann Arbor, MI, United States; Liu G., Breast Cancer Program, Wayne State University, Detroit, MI, United States; Dombkowski A., Department of Pediatrics, Wayne State University, Detroit, MI, United States; Abrams J., Depart…	Previously, our group identified a novel amplicon at chromosome 9p24 in human esophageal and breast cancers, and cloned the novel gene, GASC1 (gene amplified in squamous cell carcinoma 1, also known as JMJD2C/KDM4C), from this amplicon. GASC1 is a histone demethylase involved in the deregulation of histone methylation in cancer cells. In the current study, we aimed to comprehensively characterize…	chromosome 9p24; GASC1; gene amplification; UHRF2	Breast Neoplasms; Carcinoma, Squamous Cell; Carrier Proteins; Cell Line, Tumor; Cell Proliferation; Cell Transformation, Neoplastic; Chromosomes, Human, Pair 9; Cyclin-Dependent Kinase Inhibitor p16; Cyclin-Dependent Kinase Inhibitor p21; Cyclin-Dependent Kinase Inhibitor p27; Female; Gene Amplification; Gene Knockdown Techniques; Humans; Jumonji Domain-Containing Histone Demethylases; Membrane P…	Z.-Q. Yang; Karmanos Cancer Institute, HWCRC 815, Detroit, MI 48201, 4100 John R Street, United States; email: yangz@karmanos.org			14765594		ONCNE	21666724	English	Oncogene	Article	Final	All Open Access; Green Open Access	Scopus	2-s2.0-84855938444
Zare R.; Malekzadeh M.; Hashemi M.; Khademi B.; Andishe-Tadbir A.	Zare, Razieh (56661827100); Malekzadeh, Mahyar (53981930400); Hashemi, Mohamad (58253902900); Khademi, Bijan (6602820544); Andishe-Tadbir, Azadeh (26656274800)	56661827100; 53981930400; 58253902900; 6602820544; 26656274800	Investigation of IL-33 serum levels in patients with benign and malignant salivary gland tumors	2018	Cancer Biomarkers	23	1		61	65	4	3	10.3233/CBM-181309	https://www.scopus.com/inward/record.uri?eid=2-s2.0-85053665984&doi=10.3233%2fCBM-181309&partnerID=40&md5=cc873e5541149f2159b0ae73a84cd945	Department of Oral and Maxillofacial Pathology, School of Dentistry, Shiraz University of Medical Sciences, Shiraz, Iran; Shiraz Institute for Cancer Research, Shiraz University of Medical Sciences, Shiraz, Iran; School of Dentistry, Shiraz University of Medical Sciences, Shiraz, Iran; Department of Otolaryngology, Khalili Hospital, Shiraz Institute for Cancer Research, Shiraz University of Medic…	Zare R., Department of Oral and Maxillofacial Pathology, School of Dentistry, Shiraz University of Medical Sciences, Shiraz, Iran; Malekzadeh M., Shiraz Institute for Cancer Research, Shiraz University of Medical Sciences, Shiraz, Iran; Hashemi M., School of Dentistry, Shiraz University of Medical Sciences, Shiraz, Iran; Khademi B., Department of Otolaryngology, Khalili Hospital, Shiraz Institute…	BACKGROUND: Interleukin-33 (IL-33) has been recently discovered as an influential factor in the process of tumor immunity, and is presented in cancer pathogenesis. OBJECTIVE: This study aimed to determine the serum levels of IL-33 in patients with benign and malignant Salivary gland tumors (SGTs). METHODS: This descriptive cross-sectional study was performed on 47 samples of malignant SGTs includ…	benign; biomarker; IL-33; malignant; Salivary gland tumor	Adenoma, Pleomorphic; Adult; Aged; Biomarkers, Tumor; Carcinoma, Adenoid Cystic; Carcinoma, Mucoepidermoid; Female; Humans; Interleukin-33; Male; Middle Aged; Neoplasms; Salivary Gland Neoplasms; interleukin 33; IL33 protein, human; interleukin 33; tumor marker; acinar cell carcinoma; adenocarcinoma; adult; aged; anaplastic carcinoma; Article; cancer staging; clinical article; controlled study; c…	A. Andishe-Tadbir; Oral and Dental Disease Research Center, Department of Oral and Maxillofacial Pathology, School of Dentistry, Shiraz University of Medical Sciences, Shiraz, Iran; email: zare.r.sums.1394@gmail.com		IOS Press	15740153			29991126	English	Cancer Biomarkers	Article	Final		Scopus	2-s2.0-85053665984
Okui T.; Shimo T.; Fukazawa T.; Kurio N.; Hassan N.M.M.; Honami T.; Takaoka M.; Naomoto Y.; Sasaki A.	Okui, Tatsuo (36468761000); Shimo, Tsuyoshi (7006514753); Fukazawa, Takuya (7103348003); Kurio, Naito (24503660700); Hassan, Nur Mohammad Monsur (56372526100); Honami, Tatsuki (36468178700); Takaoka, Munenori (7103094639); Naomoto, Yoshio (7006033433); Sasaki, Akira (55722835600)	36468761000; 7006514753; 7103348003; 24503660700; 56372526100; 36468178700; 7103094639; 7006033433; 55722835600	Antitumor effect of temsirolimus against oral squamous cell carcinoma associated with bone destruction	2010	Molecular Cancer Therapeutics	9	11		2960	2969	9	29	10.1158/1535-7163.MCT-10-0489	https://www.scopus.com/inward/record.uri?eid=2-s2.0-78649656339&doi=10.1158%2f1535-7163.MCT-10-0489&partnerID=40&md5=00be0e020c51376d4602b0f1d8077542	Department of Oral and Maxillofacial Surgery, Okayama University, Graduate School of Medicine, Dentistry and Pharmaceutical Sciences, Kita-ku, Okayama, 700-8525, 2-5-1 Shikata-cho, Japan; Department of Gastroenterological Surgery, Transplant, and Surgical Oncology, Okayama University, Graduate School of Medicine, Dentistry and Pharmaceutical Sciences, Okayama, Japan; Department of General Surgery…	Okui T., Department of Oral and Maxillofacial Surgery, Okayama University, Graduate School of Medicine, Dentistry and Pharmaceutical Sciences, Kita-ku, Okayama, 700-8525, 2-5-1 Shikata-cho, Japan; Shimo T., Department of Oral and Maxillofacial Surgery, Okayama University, Graduate School of Medicine, Dentistry and Pharmaceutical Sciences, Kita-ku, Okayama, 700-8525, 2-5-1 Shikata-cho, Japan; Fuka…	The mammalian target of rapamycin (mTOR) is engaged in the molecular pathogenesis of oral squamous cell carcinoma, which frequently invades the maxilla or the mandible. However, the effects of a mTOR inhibitor on bone destruction associated with oral squamous cell carcinoma are still unclear. In this study, we investigated the antitumor effect of temsirolimus-mediated mTOR inhibition against adva…		Animals; Antineoplastic Agents; Bone Neoplasms; Bone Resorption; Carcinoma, Squamous Cell; Cell Movement; Cells, Cultured; Female; Humans; Mice; Mice, Inbred BALB C; Mice, Nude; Mouth Neoplasms; Osteoclasts; Sirolimus; Xenograft Model Antitumor Assays; calcium; mammalian target of rapamycin; messenger RNA; osteoclast differentiation factor; receptor activator of nuclear factor kappa B; temsirolim…	T. Shimo; Department of Oral and Maxillofacial Surgery, Okayama University, Graduate School of Medicine, Dentistry and Pharmaceutical Sciences, Kita-ku, Okayama, 700-8525, 2-5-1 Shikata-cho, Japan; email: shimotsu@md.okayama-u.ac.jp			15388514		MCTOC	20858724	English	Mol. Cancer Ther.	Article	Final	All Open Access; Bronze Open Access; Green Open Access	Scopus	2-s2.0-78649656339
Koustas E.; Sarantis P.; Papavassiliou A.G.; Karamouzis M.V.	Koustas, Evangelos (55671415200); Sarantis, Panagiotis (57206902553); Papavassiliou, Athanasios G. (7006719338); Karamouzis, Michalis V. (7003421864)	55671415200; 57206902553; 7006719338; 7003421864	The resistance mechanisms of checkpoint inhibitors in solid tumors	2020	Biomolecules	10	5	666				25	10.3390/biom10050666	https://www.scopus.com/inward/record.uri?eid=2-s2.0-85083997367&doi=10.3390%2fbiom10050666&partnerID=40&md5=52ff994d3e178be7a27bf858138ceae3	Molecular Oncology Unit, Department of Biological Chemistry, Medical School, National and Kapodistrian University of Athens, Athens, 11527, Greece; First Department of Internal Medicine, ‘Laiko’ General Hospital, Medical School, National and Kapodistrian University of Athens, Athens, 11527, Greece	Koustas E., Molecular Oncology Unit, Department of Biological Chemistry, Medical School, National and Kapodistrian University of Athens, Athens, 11527, Greece; Sarantis P., Molecular Oncology Unit, Department of Biological Chemistry, Medical School, National and Kapodistrian University of Athens, Athens, 11527, Greece; Papavassiliou A.G., Molecular Oncology Unit, Department of Biological Chemistr…	The emergence of cancer immunotherapy has already shown some remarkable results, having changed the treatment strategy in clinical practice for solid tumors. Despite these promising long-term responses, patients seem to lack the ability to respond to immune checkpoint inhibitors, thus demonstrating a primary resistance to immunotherapy. Moreover, a significant number of patients who initially res…	Cancer; Immunotherapy; Resistance mechanism; Solid tumors	Animals; Drug Resistance, Neoplasm; Humans; Immune Checkpoint Inhibitors; Neoplasms; atezolizumab; beta interferon; CD11b antigen; CD19 antigen; CD4 antigen; CD8 antigen; checkpoint kinase inhibitor; colony stimulating factor receptor; colony stimulating factor receptor 1; cytotoxic T lymphocyte antigen 4; fibroblast growth factor 2; interleukin 10; interleukin 33; Janus kinase 1; Janus kinase 2;…	M.V. Karamouzis; Molecular Oncology Unit, Department of Biological Chemistry, Medical School, National and Kapodistrian University of Athens, Athens, 11527, Greece; email: mkaramouz@med.uoa.gr		MDPI AG	2218273X			32344837	English	Biomolecules	Review	Final	All Open Access; Gold Open Access; Green Open Access	Scopus	2-s2.0-85083997367
Ferris R.L.; Lotze M.T.; Leong S.P.L.; Hoon D.S.B.; Morton D.L.	Ferris, Robert L. (57194379623); Lotze, Michael T. (57203052786); Leong, Stanley P. L. (57203073834); Hoon, David S. B. (7006671900); Morton, Donald L. (36763591900)	57194379623; 57203052786; 57203073834; 7006671900; 36763591900	Lymphatics, lymph nodes and the immune system: Barriers and gateways for cancer spread	2012	Clinical and Experimental Metastasis	29	7		729	736	7	31	10.1007/s10585-012-9520-2	https://www.scopus.com/inward/record.uri?eid=2-s2.0-84868214067&doi=10.1007%2fs10585-012-9520-2&partnerID=40&md5=db13482e14f45a9a92963a1467cdf4de	Hillman Cancer Center Research, Pittsburgh, PA 15213, Pavilion 5117 Centre Avenue, United States; University of Pittsburgh School of Medicine, Pittsburgh, PA 15219, United States; Translational Research Molecular Medicine Institute, Pittsburgh, PA 15219, 100 Technology Drive, United States; Melanoma Program Center for Melanoma Research and Treatment, San Francisco, CA, United States; California P…	Ferris R.L., Hillman Cancer Center Research, Pittsburgh, PA 15213, Pavilion 5117 Centre Avenue, United States; Lotze M.T., University of Pittsburgh School of Medicine, Pittsburgh, PA 15219, United States, Translational Research Molecular Medicine Institute, Pittsburgh, PA 15219, 100 Technology Drive, United States; Leong S.P.L., Melanoma Program Center for Melanoma Research and Treatment, San Fra…	Metastasis to the regional lymph node is the most important prognostic indicator for the outcomes of patients with sold cancer. In general, it is well recognized that cancer development is genetically determined with progression from the microenvironment of the primary tumor site, oftentimes via the SLN gateway, to the distant sites. In about 20 % of the time, the cancer cells may spread directly…	Antitumor immunity; Immune biomarker; Lymphatic metastasis; Premetastatic niche	Antigens, Neoplasm; B7 Antigens; Humans; Immune System; Lymph Nodes; Lymphangiogenesis; Lymphatic Metastasis; Lymphatic System; Neoplasm Micrometastasis; Neoplasms; Tumor Microenvironment; cell surface protein; cytokeratin 19; high mobility group B1 protein; histone H1; histone H3; interleukin 1; interleukin 33; ipilimumab; messenger RNA; protein bcl 2; protein bcl xl; protein p53; PUMA protein; …	R.L. Ferris; Hillman Cancer Center Research, Pittsburgh, PA 15213, Pavilion 5117 Centre Avenue, United States; email: ferrisrl@upmc.edu			15737276		CEXMD	22851005	English	Clin. Exp. Metastasis	Conference paper	Final	All Open Access; Green Open Access	Scopus	2-s2.0-84868214067
Yeoh W.J.; Vu V.P.; Krebs P.	Yeoh, Wen Jie (57807865100); Vu, Vivian P. (57209258659); Krebs, Philippe (7006511814)	57807865100; 57209258659; 7006511814	IL-33 biology in cancer: An update and future perspectives	2022	Cytokine	157		155961				6	10.1016/j.cyto.2022.155961	https://www.scopus.com/inward/record.uri?eid=2-s2.0-85134336516&doi=10.1016%2fj.cyto.2022.155961&partnerID=40&md5=c2151afe0856fab88c93b347c57b38d8	Institute of Pathology, University of Bern, Bern, Switzerland; Graduate School for Cellular and Biomedical Sciences, University of Bern, Switzerland	Yeoh W.J., Institute of Pathology, University of Bern, Bern, Switzerland, Graduate School for Cellular and Biomedical Sciences, University of Bern, Switzerland; Vu V.P., Institute of Pathology, University of Bern, Bern, Switzerland, Graduate School for Cellular and Biomedical Sciences, University of Bern, Switzerland; Krebs P., Institute of Pathology, University of Bern, Bern, Switzerland	Interleukin-33 (IL-33) is a member of the IL-1 family of cytokines that is constitutively expressed in the nucleus of epithelial, endothelial and fibroblast-like cells. Upon cell stress, damage or necrosis, IL-33 is released into the cytoplasm to exert its prime role as an alarmin by binding to its specific receptor moiety, ST2. IL-33 exhibits pleiotropic function in inflammatory diseases and par…	Cancer; Dual function; IL-33; Immune cells; Immuno regulation; Inflammation; ST2; Tumor microenvironment	Biology; Cytokines; Humans; Interleukin-1 Receptor-Like 1 Protein; Interleukin-33; Neoplasms; Tumor Microenvironment; caspase; interleukin 1 receptor like 1 protein; interleukin 33; messenger RNA; cytokine; interleukin 1 receptor like 1 protein; interleukin 33; acute myeloid leukemia; alternative RNA splicing; Article; basophil; breast cancer; breast carcinogenesis; carcinogenesis; CD4+ T lymphoc…	P. Krebs; Institute of Pathology, Division of Experimental Pathology, University of Bern, Bern, Murtenstrasse 31, 3008, Switzerland; email: philippe.krebs@unibe.ch		Academic Press	10434666		CYTIE	35843125	English	Cytokine	Article	Final	All Open Access; Green Open Access; Hybrid Gold Open Access	Scopus	2-s2.0-85134336516
Yu L.; Li L.	Yu, Ling (57359705600); Li, Linfeng (36072000900)	57359705600; 36072000900	Potential biomarkers of atopic dermatitis	2022	Frontiers in Medicine	9		1028694				5	10.3389/fmed.2022.1028694	https://www.scopus.com/inward/record.uri?eid=2-s2.0-85143328564&doi=10.3389%2ffmed.2022.1028694&partnerID=40&md5=af8ccb3983becd5b333bfc399af28b78	Department of Dermatology, Beijing Friendship Hospital, Capital Medical University, Beijing, China; Department of Dermatology, Henan Provincial People’s Hospital, Zhengzhou, China; Department of Dermatology, Zhengzhou University People’s Hospital, Zhengzhou, China	Yu L., Department of Dermatology, Beijing Friendship Hospital, Capital Medical University, Beijing, China, Department of Dermatology, Henan Provincial People’s Hospital, Zhengzhou, China, Department of Dermatology, Zhengzhou University People’s Hospital, Zhengzhou, China; Li L., Department of Dermatology, Beijing Friendship Hospital, Capital Medical University, Beijing, China	Atopic dermatitis (AD) is a chronic, recurrent inflammatory skin disease with a wide range of heterogeneity. Accurate biomarkers or predictors are the keys to instructing personalized tailored precise treatment. The development of technology such as transcriptomics, genomics, and proteomics provides novel insights into the possibility to find potential biomarkers. Meanwhile, emerging minimally in…	atopic dermatitis; biomarker; phenotype; precise treatment; predictor	beta defensin 2; biological marker; C-C motif chemokine 18; cutaneous T cell attracting chemokine; eosinophil protein X; eotaxin; eotaxin 3; fatty acid binding protein; fatty acid binding protein 5; filaggrin; gelatinase B; indoleamine 2,3 dioxygenase; inducible nitric oxide synthase; interleukin 17; interleukin 18; interleukin 22; interleukin 23; interleukin 33; interleukin 8; lactate dehydrogen…	L. Li; Department of Dermatology, Beijing Friendship Hospital, Capital Medical University, Beijing, China; email: zoonli@sina.com		Frontiers Media S.A.	2296858X				English	Front. Med.	Review	Final	All Open Access; Gold Open Access; Green Open Access	Scopus	2-s2.0-85143328564
Ishihara S.; Shoda T.; Ishimura N.; Ohta S.; Ono J.; Azuma Y.; Okimoto E.; Izuhara K.; Nomura I.; Matsumoto K.; Kinoshita Y.	Ishihara, Shunji (35411674500); Shoda, Tetsuo (34972151300); Ishimura, Norihisa (7007159335); Ohta, Shoichiro (35432264900); Ono, Junya (56379744900); Azuma, Yoshinori (36785197100); Okimoto, Eiko (56071453000); Izuhara, Kenji (7006617255); Nomura, Ichiro (57206273091); Matsumoto, Kenji (57197901467); Kinoshita, Yoshikazu (35419777300)	35411674500; 34972151300; 7007159335; 35432264900; 56379744900; 36785197100; 56071453000; 7006617255; 57206273091; 57197901467; 35419777300	Serum biomarkers for the diagnosis of eosinophilic esophagitis and eosinophilic gastroenteritis	2017	Internal Medicine	56	21		2819	2825	6	20	10.2169/internalmedicine.8763-16	https://www.scopus.com/inward/record.uri?eid=2-s2.0-85032736780&doi=10.2169%2finternalmedicine.8763-16&partnerID=40&md5=d91521a0aa3646bc44bb1e0fb2a46cc7	Department of Gastroenterology and Hepatology, Shimane University School of Medicine, Japan; Department of Allergy and Clinical Immunology, National Research Institute for Child Health and Development, Japan; Division of Medical Biochemistry, Department of Biomolecular Sciences, Saga Medical School, Japan; Shino-Test Corporation, Japan	Ishihara S., Department of Gastroenterology and Hepatology, Shimane University School of Medicine, Japan; Shoda T., Department of Allergy and Clinical Immunology, National Research Institute for Child Health and Development, Japan; Ishimura N., Department of Gastroenterology and Hepatology, Shimane University School of Medicine, Japan; Ohta S., Division of Medical Biochemistry, Department of Biom…	Objective Clinically useful serum biomarkers for the diagnosis and monitoring of eosinophilic gastrointestinal diseases are not available. This study was conducted to examine the possible value of eosinophil-related proteins as serum biomarkers. Methods The serum concentrations of 49 cytokines, chemokines, and other proteins were measured in 29 patients with eosinophilic gastrointestinal diseases…	Biomarker; Cytokine; Eosinophilic esophagitis; Eosinophilic gastroenteritis	Biomarkers; Chemokine CCL19; Chemokine CXCL12; Chemokines; Cytokines; Enteritis; Eosinophilia; Eosinophilic Esophagitis; Female; Gastritis; Humans; Interleukin-33; Male; Middle Aged; biological marker; cutaneous T cell attracting chemokine; CXCL13 chemokine; CXCL9 chemokine; eotaxin 3; fractalkine; gamma interferon; granulocyte chemotactic protein 2; granulocyte colony stimulating factor; interle…	S. Ishihara; Department of Gastroenterology and Hepatology, Shimane University School of Medicine, Japan; email: si360405@med.shimane-u.ac.jp		Japanese Society of Internal Medicine	9182918		IEDIE	28943560	English	Intern. Med.	Article	Final	All Open Access; Bronze Open Access; Green Open Access	Scopus	2-s2.0-85032736780
Mortezaee K.; Majidpoor J.	Mortezaee, Keywan (56717762600); Majidpoor, Jamal (57193897262)	56717762600; 57193897262	CD8+ T Cells in SARS-CoV-2 Induced Disease and Cancer—Clinical Perspectives	2022	Frontiers in Immunology	13		864298				13	10.3389/fimmu.2022.864298	https://www.scopus.com/inward/record.uri?eid=2-s2.0-85128417288&doi=10.3389%2ffimmu.2022.864298&partnerID=40&md5=5d92d6ef8f88bc65bea85258d6c6e770	Department of Anatomy, School of Medicine, Kurdistan University of Medical Sciences, Sanandaj, Iran; Department of Anatomy, Faculty of Medicine, Infectious Diseases Research Center, Gonabad University of Medical Sciences, Gonabad, Iran	Mortezaee K., Department of Anatomy, School of Medicine, Kurdistan University of Medical Sciences, Sanandaj, Iran; Majidpoor J., Department of Anatomy, Faculty of Medicine, Infectious Diseases Research Center, Gonabad University of Medical Sciences, Gonabad, Iran	Dysregulated innate and adaptive immunity is a sign of SARS-CoV-2-induced disease and cancer. CD8+ T cells are important cells of the immune system. The cells belong to the adaptive immunity and take a front-line defense against viral infections and cancer. Extreme CD8+ T-cell activities in the lung of patients with a SARS-CoV-2-induced disease and within the tumor microenvironment (TME) will cha…	cancer; CD8<sup>+</sup> T cell; exhaustion; hypoxia; immune checkpoint inhibitor (ICI); memory T cell; programmed death 1 receptor (PD-1); SARS-CoV-2	Adaptive Immunity; CD8-Positive T-Lymphocytes; COVID-19; Humans; Neoplasms; SARS-CoV-2; Tumor Microenvironment; angiotensin converting enzyme 2; chemokine receptor CCR1; chemokine receptor CXCR2; gamma interferon; hypoxia inducible factor 1alpha; immune checkpoint inhibitor; interleukin 33; major histocompatibility antigen class 1; programmed death 1 receptor; reactive oxygen metabolite; RNA vacc…	K. Mortezaee; Department of Anatomy, School of Medicine, Kurdistan University of Medical Sciences, Sanandaj, Iran; email: keywan987@yahoo.com		Frontiers Media S.A.	16643224			35432340	English	Front. Immunol.	Review	Final	All Open Access; Gold Open Access; Green Open Access	Scopus	2-s2.0-85128417288
Oshimori N.	Oshimori, Naoki (14819710700)	14819710700	Cancer stem cells and their niche in the progression of squamous cell carcinoma	2020	Cancer Science	111	11		3985	3992	7	17	10.1111/cas.14639	https://www.scopus.com/inward/record.uri?eid=2-s2.0-85091032557&doi=10.1111%2fcas.14639&partnerID=40&md5=cdb763005d03eebad5f4495caf3d11ac	Department of Cell, Developmental & Cancer Biology, Oregon Health and Science University, Portland, OR, United States; Department of Dermatology, Oregon Health and Science University, Portland, OR, United States; Department of Otolaryngology, Head & Neck Surgery, Oregon Health and Science University, Portland, OR, United States; Knight Cancer Institute, Oregon Health and Science University, Portl…	Oshimori N., Department of Cell, Developmental & Cancer Biology, Oregon Health and Science University, Portland, OR, United States, Department of Dermatology, Oregon Health and Science University, Portland, OR, United States, Department of Otolaryngology, Head & Neck Surgery, Oregon Health and Science University, Portland, OR, United States, Knight Cancer Institute, Oregon Health and Science Univ…	Most cancers harbor a small population of highly tumorigenic cells known as cancer stem cells (CSCs). Because of their stem cell-like properties and resistance to conventional therapies, CSCs are considered to be a rational target for curable cancer treatment. However, despite recent advances in CSC research, CSC-targeted therapies are not as successful as was initially hoped. The proliferative, …	ADAP1; antioxidant responses; cancer invasion; cancer stem cells (CSCs); interleukin-33 (IL-33); macrophages; transforming growth factor β (TGF-β)	Animals; Biomarkers, Tumor; Carcinoma, Squamous Cell; Cell Transformation, Neoplastic; Disease Progression; Disease Susceptibility; Drug Resistance, Neoplasm; Humans; Neoplastic Stem Cells; Signal Transduction; Stem Cell Niche; Transforming Growth Factor beta; Tumor Microenvironment; interleukin 33; transforming growth factor beta; transforming growth factor beta; tumor marker; cancer growth; can…	N. Oshimori; Department of Cell, Developmental & Cancer Biology, Oregon Health and Science University, Portland, United States; email: oshimori@ohsu.edu; N. Oshimori; Department of Dermatology, Oregon Health and Science University, Portland, United States; email: oshimori@ohsu.edu; N. Oshimori; Department of Otolaryngology, Head & Neck Surgery, Oregon Health and Science University, Portland, Unit…		Blackwell Publishing Ltd	13479032		CSACC	32888236	English	Cancer Sci.	Review	Final	All Open Access; Gold Open Access; Green Open Access	Scopus	2-s2.0-85091032557
Nakahara T.; Izuhara K.; Onozuka D.; Nunomura S.; Tamagawa-Mineoka R.; Masuda K.; Ichiyama S.; Saeki H.; Kabata Y.; Abe R.; Ohtsuki M.; Kamiya K.; Okano T.; Miyagaki T.; Ishiuji Y.; Asahina A.; Kawasaki H.; Tanese K.; Mitsui H.; Kawamura T.; Takeichi T.; Akiyama M.; Nishida E.; Morita A.; Tonomura K.; Nakagawa Y.; Sugawara K.; Tateishi C.; Kataoka Y.; Fujimoto R.; Kaneko S.; Morita E.; Tanaka A.;…	Nakahara, Takeshi (7201523580); Izuhara, Kenji (7006617255); Onozuka, Daisuke (16239563400); Nunomura, Satoshi (7004719097); Tamagawa-Mineoka, Risa (16029740400); Masuda, Koji (49761818100); Ichiyama, Susumu (57147177000); Saeki, Hidehisa (7102134968); Kabata, Yudai (57193126759); Abe, Riichiro (57208023317); Ohtsuki, Mamitaro (7005123861); Kamiya, Koji (38361699100); Okano, Tatsuro (55949367100)…	7201523580; 7006617255; 16239563400; 7004719097; 16029740400; 49761818100; 57147177000; 7102134968; 57193126759; 57208023317; 7005123861; 38361699100; 55949367100; 24587578700; 22634178500; 7003493324; 56063693500; 24777358900; 7102159647; 7401949184; 37032236000; 7403179267; 16181453300; 7102118336; 57206787887; 56489414600; 35243993200; 35775736500; 7202205215; 57206772025; 35453393300; 7102013…	Exploration of biomarkers to predict clinical improvement of atopic dermatitis in patients treated with dupilumab: A study protocol	2020	Medicine (United States)	99	38		E22043			12	10.1097/MD.0000000000022043	https://www.scopus.com/inward/record.uri?eid=2-s2.0-85091470617&doi=10.1097%2fMD.0000000000022043&partnerID=40&md5=5f2cba7d830fdaa9335b21ed32854ec9	Department of Dermatology, Graduate School of Medical Sciences, Kyushu University, Higashi-ku, Fukuoka, Japan; Division of Medical Biochemistry, Department of Biomolecular Sciences, Saga Medical School, Saga, Japan; Department of Preventive Medicine and Epidemiology, National Cerebral and Cardiovascular Center Research Institute, Osaka, Suita, Japan; Department of Dermatology, Graduate School of …	Nakahara T., Department of Dermatology, Graduate School of Medical Sciences, Kyushu University, Higashi-ku, Fukuoka, Japan; Izuhara K., Division of Medical Biochemistry, Department of Biomolecular Sciences, Saga Medical School, Saga, Japan; Onozuka D., Department of Preventive Medicine and Epidemiology, National Cerebral and Cardiovascular Center Research Institute, Osaka, Suita, Japan; Nunomura …	Background:Atopic dermatitis (AD) is a common eczematous skin disorder that profoundly reduces the quality of life due to intractable pruritus. Excellent therapeutic success of the anti-interleukin 4 receptor-α antibody dupilumab in clinical trials and a real-world clinical context indicates the crucial roles of interleukin (IL)-4 and IL-13 in the pathogenesis of AD. Along with the clinical impro…	atopic dermatitis; biomarker; chemokines; cytokines; dupilumab; efficacy; treatment	Antibodies, Monoclonal, Humanized; Biomarkers; Dermatitis, Atopic; Humans; Research Design; Severity of Illness Index; biological marker; dupilumab; monoclonal antibody; atopic dermatitis; blood; human; methodology; severity of illness index	M. Furue; Department of Dermatology, Graduate School of Medical Sciences, Kyushu University, Fukuoka, 3-1-1 Maidashi, Higashi-ku, 812-8582, Japan; email: furue@dermatol.med.kyushu-u.ac.jp		Lippincott Williams and Wilkins	257974		MEDIA	32957324	English	Medicine	Conference paper	Final	All Open Access; Gold Open Access; Green Open Access	Scopus	2-s2.0-85091470617
Wasmer M.-H.; Krebs P.	Wasmer, Marie-Hélène (55888731600); Krebs, Philippe (7006511814)	55888731600; 7006511814	The role of IL-33-dependent inflammation in the tumor microenvironment	2017	Frontiers in Immunology	7	JAN	682				66	10.3389/fimmu.2016.00682	https://www.scopus.com/inward/record.uri?eid=2-s2.0-85012036961&doi=10.3389%2ffimmu.2016.00682&partnerID=40&md5=19241595618f4eae3ef095348e2f61ec	Institute of Pathology, University of Bern, Bern, Switzerland; Graduate School for Cellular and Biomedical Sciences, University of Bern, Bern, Switzerland	Wasmer M.-H., Institute of Pathology, University of Bern, Bern, Switzerland, Graduate School for Cellular and Biomedical Sciences, University of Bern, Bern, Switzerland; Krebs P., Institute of Pathology, University of Bern, Bern, Switzerland	There is compelling evidence that inflammation contributes to tumorigenesis. Inflammatory mediators within the tumor microenvironment can either promote an antitumor immune response or support tumor pathogenesis. Therefore, it is critical to determine the relative contribution of tumor-associated inflammatory pathways to cancer development. Interleukin-33 (IL-33) is a member of the IL-1 family of…	Cancer; Inflammation; Interleukin-33; Therapy; Tumor microenvironment	alarmin; cancer vaccine; interleukin 1 receptor like 1 protein; interleukin 33; tumor marker; bile duct carcinoma; breast cancer; cancer adjuvant therapy; cancer immunotherapy; cancer therapy; carcinogenesis; colorectal cancer; head and neck cancer; human; inflammation; innate immunity; liver cell carcinoma; metastasis; myeloproliferative neoplasm; non small cell lung cancer; nonhuman; Review; sp…	P. Krebs; Institute of Pathology, University of Bern, Bern, Switzerland; email: philippe.krebs@pathology.unibe.ch		Frontiers Media S.A.	16643224				English	Front. Immunol.	Review	Final	All Open Access; Gold Open Access; Green Open Access	Scopus	2-s2.0-85012036961
Xie Q.; Wang S.-C.	Xie, Qiang (55224815900); Wang, Shi-Cun (16033535000)	55224815900; 16033535000	IL-33, an important biomarker in non-small-cell lung cancer?	2013	Asian Pacific Journal of Cancer Prevention	14	12		7763			4	10.7314/APJCP.2013.14.12.7763	https://www.scopus.com/inward/record.uri?eid=2-s2.0-84893406487&doi=10.7314%2fAPJCP.2013.14.12.7763&partnerID=40&md5=4ccb34403efc4b92d707844fbbc7d966	PET/CT center, Anhui Provincial Hospital, Hefei, Anhui, China	Xie Q., PET/CT center, Anhui Provincial Hospital, Hefei, Anhui, China; Wang S.-C., PET/CT center, Anhui Provincial Hospital, Hefei, Anhui, China	[No abstract available]		Carcinoma, Non-Small-Cell Lung; Carcinoma, Squamous Cell; Female; Humans; Interleukins; Lung; Lung Neoplasms; Male; Tumor Markers, Biological; interleukin derivative; tumor marker; blood; female; human; letter; lung; lung non small cell cancer; lung tumor; male; pathology; squamous cell carcinoma	S.-C. Wang; PET/CT center, Anhui Provincial Hospital, Hefei, Anhui, China; email: wangsc3329@163.com			15137368			24460366	English	Asian Pac. J. Cancer Preven.	Letter	Final	All Open Access; Gold Open Access; Green Open Access	Scopus	2-s2.0-84893406487
Georgescu S.R.; Tampa M.; Mitran C.I.; Mitran M.I.; Caruntu C.; Caruntu A.; Lupu M.; Matei C.; Constantin C.; Neagu M.	Georgescu, Simona Roxana (35253504000); Tampa, Mircea (55324899600); Mitran, Cristina Iulia (56873003900); Mitran, Madalina Irina (57093897300); Caruntu, Constantin (57198881666); Caruntu, Ana (56192180400); Lupu, Mihai (57190881690); Matei, Clara (55325229300); Constantin, Carolina (16318459300); Neagu, Monica (7006911336)	35253504000; 55324899600; 56873003900; 57093897300; 57198881666; 56192180400; 57190881690; 55325229300; 16318459300; 7006911336	Tumour Microenvironment in Skin Carcinogenesis	2020	Advances in Experimental Medicine and Biology	1226			123	142	19	38	10.1007/978-3-030-36214-0_10	https://www.scopus.com/inward/record.uri?eid=2-s2.0-85079083328&doi=10.1007%2f978-3-030-36214-0_10&partnerID=40&md5=9ae17611f660cd1b60514b0aacb61abf	“Carol Davila” University of Medicine and Pharmacy, Bucharest, Romania; “Victor Babes” Clinical Hospital for Infectious Diseases, Bucharest, Romania; “Cantacuzino” National Medico-Military Institute for Research and Development, Bucharest, Romania; Department of Dermatology, “Prof. N. Paulescu” National Institute of Diabetes, Nutrition and Metabolic Diseases, Bucharest, Romania; Department of Ora…	Georgescu S.R., “Carol Davila” University of Medicine and Pharmacy, Bucharest, Romania, “Victor Babes” Clinical Hospital for Infectious Diseases, Bucharest, Romania; Tampa M., “Carol Davila” University of Medicine and Pharmacy, Bucharest, Romania, “Victor Babes” Clinical Hospital for Infectious Diseases, Bucharest, Romania; Mitran C.I., “Carol Davila” University of Medicine and Pharmacy, Buchares…	Tumour microenvironment is a complex system comprising cells and molecules that will provide the necessary conditions for tumour development and progression. Cells residing in the tumour microenvironment gain specific phenotypes and specific functions that are pro-tumorigenic. Tumour progression is in fact a combination between tumour cell characteristics and its interplay with tumour microenviro…	Basal cell carcinoma; Cutaneous melanoma; Reflectance confocal microscopy; Skin cancer; Squamous cell carcinoma; Tumour microenvironment	Carcinogenesis; Carcinoma, Basal Cell; Carcinoma, Squamous Cell; Humans; Melanoma; Skin Neoplasms; Tumor Microenvironment; gamma interferon; interleukin 10; interleukin 12; interleukin 17; interleukin 1beta; interleukin 2; interleukin 22; interleukin 33; interleukin 4; interleukin 5; interleukin 6; acidification; B lymphocyte; basal cell carcinoma; cancer associated fibroblast; cell migration; ce…	M. Tampa; “Victor Babes” Clinical Hospital for Infectious Diseases, Bucharest, Romania; email: tampa_mircea@yahoo.com		Springer	652598		AEMBA	32030681	English	Adv. Exp. Med. Biol.	Book chapter	Final		Scopus	2-s2.0-85079083328
Chatterjee D.; Rahman M.M.; Saha A.K.; Siam M.K.S.; Sharif Shohan M.U.	Chatterjee, Dipankor (57408236400); Rahman, Md Mostafijur (58266175200); Saha, Anik Kumar (58181657300); Siam, Mohammad Kawsar Sharif (57204155997); Sharif Shohan, Mohammad Umer (57201060219)	57408236400; 58266175200; 58181657300; 57204155997; 57201060219	Transcriptomic analysis of esophageal cancer reveals hub genes and networks involved in cancer progression	2023	Computers in Biology and Medicine	159		106944				0	10.1016/j.compbiomed.2023.106944	https://www.scopus.com/inward/record.uri?eid=2-s2.0-85152467830&doi=10.1016%2fj.compbiomed.2023.106944&partnerID=40&md5=478ad0df87d0411be0a9a52b5a2d62e7	Department of Biochemistry and Molecular Biology, University of Dhaka, Dhaka, Bangladesh; Department of Microbiology, Jashore University of Science and Technology, Bangladesh; Institute of Food Science and Technology, Bangladesh Council of Scientific and Industrial Research, Dhaka, Bangladesh; Department of Pharmacy, Brac University, Dhaka, Bangladesh	Chatterjee D., Department of Biochemistry and Molecular Biology, University of Dhaka, Dhaka, Bangladesh; Rahman M.M., Department of Microbiology, Jashore University of Science and Technology, Bangladesh; Saha A.K., Institute of Food Science and Technology, Bangladesh Council of Scientific and Industrial Research, Dhaka, Bangladesh; Siam M.K.S., Department of Pharmacy, Brac University, Dhaka, Bang…	Esophageal carcinoma (ESCA) has a 5-year survival rate of fewer than 20%. The study aimed to identify new predictive biomarkers for ESCA through transcriptomics meta-analysis to address the problems of ineffective cancer therapy, lack of efficient diagnostic tools, and costly screening and contribute to developing more efficient cancer screening and treatments by identifying new marker genes. Nin…	Biomarkers; Differentially expressed genes; Esophageal carcinoma; Gene ontology; Hub genes; Protein-protein interaction	Biomarkers, Tumor; Computational Biology; Esophageal Neoplasms; Gene Expression Profiling; Gene Expression Regulation, Neoplastic; Gene Regulatory Networks; Humans; Protein Interaction Maps; Transcriptome; Amino acids; Biomarkers; Cell proliferation; Diseases; Genes; Proteins; cell cycle protein; cell division cycle 25B; epithelial cell transforming 2; interleukin 33; interleukin 6; lysine acetyl…	M.U. Sharif Shohan; Department of Biochemistry and Molecular Biology, University of Dhaka, Dhaka, Bangladesh; email: msharifshohan@du.ac.bd		Elsevier Ltd	104825		CBMDA	37075603	English	Comput. Biol. Med.	Article	Final		Scopus	2-s2.0-85152467830
Szukala W.; Lichawska-Cieslar A.; Pietrzycka R.; Kulecka M.; Rumienczyk I.; Mikula M.; Chlebicka I.; Konieczny P.; Dziedzic K.; Szepietowski J.C.; Fontemaggi G.; Rys J.; Jura J.	Szukala, Weronika (57212003127); Lichawska-Cieslar, Agata (56232714100); Pietrzycka, Roza (57200516006); Kulecka, Maria (56625998000); Rumienczyk, Izabela (57193731142); Mikula, Michal (8572621600); Chlebicka, Iwona (54881308000); Konieczny, Piotr (57185390900); Dziedzic, Katarzyna (57371335200); Szepietowski, Jacek C (35595634900); Fontemaggi, Giulia (6505955714); Rys, Janusz (7005297785); Jura,…	57212003127; 56232714100; 57200516006; 56625998000; 57193731142; 8572621600; 54881308000; 57185390900; 57371335200; 35595634900; 6505955714; 7005297785; 7004243368	Loss of epidermal MCPIP1 is associated with aggressive squamous cell carcinoma	2021	Journal of Experimental and Clinical Cancer Research	40	1	391				1	10.1186/s13046-021-02202-3	https://www.scopus.com/inward/record.uri?eid=2-s2.0-85121125521&doi=10.1186%2fs13046-021-02202-3&partnerID=40&md5=bdf862de44d6d22fdf70eff60e0875b1	Faculty of Biochemistry, Biophysics and Biotechnology, Department of General Biochemistry, Jagiellonian University, Gronostajowa 7, Krakow, 30-387, Poland; Medical Center for Postgraduate Education, Department of Gastroenterology, Hepatology and Clinical Oncology, Marymoncka 99/103, Warsaw, 01-813, Poland; Maria Skłodowska-Curie National Research Institute of Oncology, Roentgena 5, Warsaw, 02-781…	Szukala W., Faculty of Biochemistry, Biophysics and Biotechnology, Department of General Biochemistry, Jagiellonian University, Gronostajowa 7, Krakow, 30-387, Poland; Lichawska-Cieslar A., Faculty of Biochemistry, Biophysics and Biotechnology, Department of General Biochemistry, Jagiellonian University, Gronostajowa 7, Krakow, 30-387, Poland; Pietrzycka R., Faculty of Biochemistry, Biophysics an…	Background: Squamous cell carcinoma (SCC) of the skin is a common form of nonmelanoma skin cancer. Monocyte chemotactic protein 1-induced protein 1 (MCPIP1), also called Regnase-1, is an RNase with anti-inflammatory properties. In normal human skin, its expression is predominantly restricted to the suprabasal epidermis. The main aim of this study was to investigate whether MCPIP1 is involved in t…	Keratinocyte; MCPIP1; Regnase-1; SCC; Skin cancer	Animals; Carcinoma, Squamous Cell; Epidermis; Humans; Mice; Ribonucleases; ribonuclease; Zc3h12a protein, mouse; animal; epidermis; genetics; human; metabolism; mouse; squamous cell carcinoma	A. Lichawska-Cieslar; Faculty of Biochemistry, Biophysics and Biotechnology, Department of General Biochemistry, Jagiellonian University, Krakow, Gronostajowa 7, 30-387, Poland; email: agata.lichawska@uj.edu.pl; J. Jura; Faculty of Biochemistry, Biophysics and Biotechnology, Department of General Biochemistry, Jagiellonian University, Krakow, Gronostajowa 7, 30-387, Poland; email: jolanta.jura@uj…		BioMed Central Ltd	17569966		JECRD	34903245	English	J. Exp. Clin. Cancer Res.	Article	Final	All Open Access; Gold Open Access; Green Open Access	Scopus	2-s2.0-85121125521
Herrington C.S.; Poulsom R.; Koeppen H.; Coates P.J.	Herrington, C Simon (7005129965); Poulsom, Richard (56213310700); Koeppen, Hartmut (7003286723); Coates, Philip J (57193721735)	7005129965; 56213310700; 7003286723; 57193721735	Recent Advances in Pathology: the 2021 Annual Review Issue of The Journal of Pathology	2021	Journal of Pathology	254	4		303	306	3	0	10.1002/path.5687	https://www.scopus.com/inward/record.uri?eid=2-s2.0-85107574237&doi=10.1002%2fpath.5687&partnerID=40&md5=da3eb6f1c82d2071e108754c935d6d1f	Edinburgh Cancer Research Centre, Institute of Genetics and Cancer, University of Edinburgh, Edinburgh, United Kingdom; The Pathological Society of Great Britain and Ireland, London, United Kingdom; Genentech, South San Francisco, CA, United States; RECAMO, Masaryk Memorial Cancer Institute, Brno, Czech Republic	Herrington C.S., Edinburgh Cancer Research Centre, Institute of Genetics and Cancer, University of Edinburgh, Edinburgh, United Kingdom; Poulsom R., The Pathological Society of Great Britain and Ireland, London, United Kingdom; Koeppen H., Genentech, South San Francisco, CA, United States; Coates P.J., RECAMO, Masaryk Memorial Cancer Institute, Brno, Czech Republic	The 2021 Annual Review Issue of The Journal of Pathology contains 14 invited reviews on current research areas of particular importance in pathology. The subjects included here reflect the broad range of interests covered by the journal, including both basic and applied research fields but always with the aim of improving our understanding of human disease. This year, our reviews encompass the hu…	3D culture; acute respiratory distress syndrome (ARDS); angiotensin-converting enzyme 2 (ACE2); antifibrotic; atezolizumab; autoimmunity; bone; cancer; cancer predisposition; cancer progression; cancer stem cells (CSCs); cell of origin; cellular crosstalk; chromatin modification; coronavirus disease 2019 (COVID-19); CSC niche; damage-associated molecular patterns; diffuse alveolar damage (DAD); d…	COVID-19; Genomics; Humans; Neoplasms; Organoids; SARS-CoV-2; United Kingdom; biological marker; immune checkpoint inhibitor; protein p53; protein p63; transcription intermediary factor 1 beta; transforming growth factor beta; adaptive immunity; antigen detection; applied research; autoimmunity; basic research; biotechnology; blood sampling; cancer research; cancer stem cell; cell communication; …	P.J. Coates; RECAMO, Masaryk Memorial Cancer Institute, Brno, Czech Republic; email: coates_se@jpathol.org		John Wiley and Sons Ltd	223417		JPTLA	34097314	English	J. Pathol.	Editorial	Final	All Open Access; Bronze Open Access; Green Open Access	Scopus	2-s2.0-85107574237
Wen Y.-H.; Lin H.-Q.; Li H.; Zhao Y.; Lui V.W.Y.; Chen L.; Wu X.-M.; Sun W.; Wen W.-P.	Wen, Yi-hui (36437661300); Lin, Han-qing (57309373000); Li, Hang (57193438640); Zhao, Yi (57208697127); Lui, Vivian Wai Yan (7004231347); Chen, Lin (57197799599); Wu, Xing-mei (56206532700); Sun, Wei (56440529100); Wen, Wei-ping (7102171038)	36437661300; 57309373000; 57193438640; 57208697127; 7004231347; 57197799599; 56206532700; 56440529100; 7102171038	Stromal interleukin-33 promotes regulatory T cell-mediated immunosuppression in head and neck squamous cell carcinoma and correlates with poor prognosis	2019	Cancer Immunology, Immunotherapy	68	2		221	232	11	37	10.1007/s00262-018-2265-2	https://www.scopus.com/inward/record.uri?eid=2-s2.0-85055696349&doi=10.1007%2fs00262-018-2265-2&partnerID=40&md5=8066b91430e1fb721038f7ea322a7f2d	Department of Otolaryngology, The First Affiliated Hospital of Sun Yat-sen University, Guangzhou, China; Guangzhou Key Laboratory of Otorhinolaryngology, Guangzhou, China; School of Biomedical Sciences, Faculty of Medicine, The Chinese University of Hong Kong, Hong Kong, China	Wen Y.-H., Department of Otolaryngology, The First Affiliated Hospital of Sun Yat-sen University, Guangzhou, China, Guangzhou Key Laboratory of Otorhinolaryngology, Guangzhou, China; Lin H.-Q., Department of Otolaryngology, The First Affiliated Hospital of Sun Yat-sen University, Guangzhou, China, Guangzhou Key Laboratory of Otorhinolaryngology, Guangzhou, China; Li H., Department of Otolaryngolo…	Regulatory T cells (Tregs) mediate immunosuppressive signals that can contribute to the progression of head and neck squamous cell carcinoma (HNSCC). Interleukin-33 (IL-33) is defined as an ‘alarmin’, an endogenous factor that is expressed during tissue and cell damage, which has been shown to promote Treg proliferation in non-lymphoid organs. However, the interaction between IL-33 and Tregs in t…	Head and neck squamous cell carcinoma; Interleukin-33; Prognosis; Regulatory T cells; Tumor microenvironment	Carcinoma, Squamous Cell; Cell Line, Tumor; Cells, Cultured; Female; Forkhead Transcription Factors; GATA3 Transcription Factor; Head and Neck Neoplasms; Humans; Immune Tolerance; Interleukin-10; Interleukin-33; Male; Middle Aged; Prognosis; T-Lymphocytes, Regulatory; Transforming Growth Factor beta1; interleukin 10; interleukin 33; interleukin receptor; transcription factor FOXP3; transcription …	W. Sun; Department of Otolaryngology, The First Affiliated Hospital of Sun Yat-sen University, Guangzhou, China; email: sunwei26@mail.sysu.edu.cn		Springer Science and Business Media Deutschland GmbH	3407004		CIIMD	30357458	English	Cancer Immunol. Immunother.	Article	Final		Scopus	2-s2.0-85055696349
Eissmann M.F.; Buchert M.; Ernst M.	Eissmann, Moritz F. (49762793400); Buchert, Michael (6602077911); Ernst, Matthias (35512743400)	49762793400; 6602077911; 35512743400	IL33 and Mast Cells—The Key Regulators of Immune Responses in Gastrointestinal Cancers?	2020	Frontiers in Immunology	11		1389				16	10.3389/fimmu.2020.01389	https://www.scopus.com/inward/record.uri?eid=2-s2.0-85088434929&doi=10.3389%2ffimmu.2020.01389&partnerID=40&md5=76b0f61555aa1151736e9e1386999ab6	Olivia Newton-John Cancer Research Institute, and La Trobe University School of Cancer Medicine, Heidelberg, VIC, Australia	Eissmann M.F., Olivia Newton-John Cancer Research Institute, and La Trobe University School of Cancer Medicine, Heidelberg, VIC, Australia; Buchert M., Olivia Newton-John Cancer Research Institute, and La Trobe University School of Cancer Medicine, Heidelberg, VIC, Australia; Ernst M., Olivia Newton-John Cancer Research Institute, and La Trobe University School of Cancer Medicine, Heidelberg, VIC…	The Interleukin (IL-)1 family IL33 is best known for eliciting type 2 immune responses by stimulating mast cells (MCs), regulatory T-cells (Tregs), innate lymphoid cells (ILCs) and other immune cells. MCs and IL33 provide critical control of immunological and epithelial homeostasis in the gastrointestinal (GI) tract. Meanwhile, the role of MCs in solid malignancies appears tissue-specific with bo…	cytokine signaling; gastrointestinal (GI) malignancies; innate immunity; interleukin 33 (IL33); mast cell (MC); ST2; therapy targets; tumor microenvironment (TME)	Animals; Gastrointestinal Neoplasms; Humans; Interleukin-33; Mast Cells; Tumor Microenvironment; antineoplastic agent; astegolimab; cromoglycate disodium; dasatinib; etokimab; imatinib; interleukin 33; lodoxamide; masitinib; medi3506; melrilimab; nedocromil; nilotinib; programmed death 1 receptor; regn 3500; sar 440340; sunitinib; unclassified drug; interleukin 33; cancer growth; cell activation;…	M.F. Eissmann; Olivia Newton-John Cancer Research Institute, La Trobe University School of Cancer Medicine, Heidelberg, Australia; email: moritz.eissmann@onjcri.org.au; M. Ernst; Olivia Newton-John Cancer Research Institute, and La Trobe University School of Cancer Medicine, Heidelberg, Australia; email: matthias.ernst@onjcri.org.au		Frontiers Media S.A.	16643224			32719677	English	Front. Immunol.	Review	Final	All Open Access; Gold Open Access; Green Open Access	Scopus	2-s2.0-85088434929
Veyer D.; Wack M.; Grard O.; Bonfils P.; Hans S.; Bélec L.; Badoual C.; Péré H.	Veyer, David (36998910800); Wack, Maxime (57201832200); Grard, Ophélie (57202549268); Bonfils, Pierre (7006269708); Hans, Stéphane (35313868000); Bélec, Laurent (58118211600); Badoual, Cécile (56238980500); Péré, Hélène (36059967000)	36998910800; 57201832200; 57202549268; 7006269708; 35313868000; 58118211600; 56238980500; 36059967000	HPV detection and genotyping of head and neck cancer biopsies by molecular testing with regard to the new oropharyngeal squamous cell carcinoma classification based on HPV status	2019	Pathology	51	4		421	425	4	12	10.1016/j.pathol.2019.02.002	https://www.scopus.com/inward/record.uri?eid=2-s2.0-85064241037&doi=10.1016%2fj.pathol.2019.02.002&partnerID=40&md5=f587bfc28d3c823cc67353285780469b	Laboratoire de virologie, Hôpital Européen Georges Pompidou, and Assistance Publique - Hôpitaux de Paris, Paris, France; Département d'Informatique Médicale, Biostatistiques et Santé Publique, Hôpital Européen Georges Pompidou, and Assistance Publique - Hôpitaux de Paris, Paris, France; Faculté de Médecine Paris Descartes, Université Paris Descartes (Paris V), Sorbonne Paris Cité, Paris, France; …	Veyer D., Laboratoire de virologie, Hôpital Européen Georges Pompidou, and Assistance Publique - Hôpitaux de Paris, Paris, France; Wack M., Département d'Informatique Médicale, Biostatistiques et Santé Publique, Hôpital Européen Georges Pompidou, and Assistance Publique - Hôpitaux de Paris, Paris, France, Faculté de Médecine Paris Descartes, Université Paris Descartes (Paris V), Sorbonne Paris Ci…	Recently, both the World Health Organization/International Agency for Research on Cancer (WHO/IARC)and the American Joint Committee on Cancer (AJCC)have classified oropharyngeal squamous cell carcinoma (OPSCC)on the basis of HPV status. For this purpose, the WHO/IARC recommended direct molecular HPV testing. In practice, formalin-fixed, paraffin-embedded (FFPE)biopsy specimens are frequently the …	Anyplex II HPV28 HPV genotyping assay; FFPE biopsy; HNSCC; HPV16 E6 viral load; Inno-Lipa HPV Genotyping Extra II	Biopsy; Esophageal Squamous Cell Carcinoma; Genotype; Head and Neck Neoplasms; Human papillomavirus 16; Humans; Multiplex Polymerase Chain Reaction; Oropharyngeal Neoplasms; Papillomaviridae; Papillomavirus Infections; Prospective Studies; Real-Time Polymerase Chain Reaction; Squamous Cell Carcinoma of Head and Neck; Viral Load; formaldehyde; paraffin; virus DNA; Article; biopsy; DNA extraction; …	H. Péré; Assistance Publique - Hôpitaux de Paris (AP-HP), Hôpital Européen Georges Pompidou, Laboratoire de Virologie, Paris, 20 Rue Leblanc 75015, France; email: helene.pere@aphp.fr		Elsevier B.V.	313025		PTLGA	31005250	English	Pathology	Article	Final	All Open Access; Bronze Open Access; Green Open Access	Scopus	2-s2.0-85064241037
Aarstad H.H.; Moe S.E.E.; Bruserud Ø.; Lybak S.; Aarstad H.J.; Tvedt T.H.A.	Aarstad, Helene Hersvik (57190413914); Moe, Svein Erik Emblem (8859829000); Bruserud, Øystein (7006229635); Lybak, Stein (6603229481); Aarstad, Hans Jørgen (6701779768); Tvedt, Tor Henrik Anderson (55370368000)	57190413914; 8859829000; 7006229635; 6603229481; 6701779768; 55370368000	The acute phase reaction and its prognostic impact in patients with head and neck squamous cell carcinoma: Single biomarkers including c-reactive protein versus biomarker profiles	2020	Biomedicines	8	10	418	1	26	25	7	10.3390/biomedicines8100418	https://www.scopus.com/inward/record.uri?eid=2-s2.0-85094156527&doi=10.3390%2fbiomedicines8100418&partnerID=40&md5=d2fa6afe470284d312cd118a51c87f32	Department of Clinical Science, Faculty of Medicine, University of Bergen, Bergen, 5021, Norway; Department of Otolaryngology/Head and Neck Surgery, Haukeland University Hospital, Bergen, 5021, Norway; Section for Hematology, Department of Medicine, Haukeland University Hospital, Bergen, 5021, Norway; Department of Clinical Medicine, Faculty of Medicine, University of Bergen, Bergen, 5021, Norway	Aarstad H.H., Department of Clinical Science, Faculty of Medicine, University of Bergen, Bergen, 5021, Norway, Department of Otolaryngology/Head and Neck Surgery, Haukeland University Hospital, Bergen, 5021, Norway; Moe S.E.E., Department of Otolaryngology/Head and Neck Surgery, Haukeland University Hospital, Bergen, 5021, Norway; Bruserud Ø., Department of Clinical Science, Faculty of Medicine, …	C-reactive protein (CRP) has a prognostic impact in head and neck squamous cell carcinoma (HNSCC). However, the acute phase reaction involves many other proteins depending on its inducing events, including various cytokines that can function as reaction inducers. In the present study, we compared the pretreatment acute phase cytokine profile for 144 patients with potentially curative HNSCC. We in…	C-reactive protein; Ciliary neurotrophic factor; Head and neck squamous cell carcinoma; Interleukin 1; Interleukin 31; Interleukin 33; Interleukin 6; Tumor necrosis factor α		H.J. Aarstad; Department of Otolaryngology/Head and Neck Surgery, Haukeland University Hospital, Bergen, 5021, Norway; email: Hans.Aarstad@uib.no; H.J. Aarstad; Department of Clinical Medicine, Faculty of Medicine, University of Bergen, Bergen, 5021, Norway; email: Hans.Aarstad@uib.no		MDPI AG	22279059				English	Biomedicines	Article	Final	All Open Access; Gold Open Access; Green Open Access	Scopus	2-s2.0-85094156527
Zhong Z.; Nan K.; Weng M.; Yue Y.; Zhou W.; Wang Z.; Chu Y.; Liu R.; Miao C.	Zhong, Ziwen (57225912076); Nan, Ke (57222624037); Weng, Meilin (56335484900); Yue, Ying (57362231900); Zhou, Wenchang (57298173200); Wang, Zhiqiang (57362438000); Chu, Yiwei (7403050757); Liu, Ronghua (55739637300); Miao, Changhong (7103075117)	57225912076; 57222624037; 56335484900; 57362231900; 57298173200; 57362438000; 7403050757; 55739637300; 7103075117	Pro- and Anti- Effects of Immunoglobulin A- Producing B Cell in Tumors and Its Triggers	2021	Frontiers in Immunology	12		765044				5	10.3389/fimmu.2021.765044	https://www.scopus.com/inward/record.uri?eid=2-s2.0-85120538097&doi=10.3389%2ffimmu.2021.765044&partnerID=40&md5=c62c760edbac2b00373b02a8c345a410	Department of Anesthesiology, Zhongshan Hospital, Fudan University, Shanghai, China; Department of Anesthesiology, Affiliated Hospital of North Sichuan Medical College, Nanchong, China; Department of Immunology, School of Basic Medical Sciences, Fudan University, Shanghai, China; Shanghai Fifth People’s Hospital and Key Laboratory of Medical Epigenetics and Metabolism, Institutes of Biomedical Sc…	Zhong Z., Department of Anesthesiology, Zhongshan Hospital, Fudan University, Shanghai, China, Department of Anesthesiology, Affiliated Hospital of North Sichuan Medical College, Nanchong, China; Nan K., Department of Anesthesiology, Zhongshan Hospital, Fudan University, Shanghai, China; Weng M., Department of Anesthesiology, Zhongshan Hospital, Fudan University, Shanghai, China; Yue Y., Departme…	B cells are well known as key mediators of humoral immune responses via the production of antibodies. Immunoglobulin A (IgA) is the most abundantly produced antibody isotype and provides the first line of immune protection at mucosal surfaces. However, IgA has long been a divisive molecule with respect to tumor progression. IgA exerts anti- or pro-tumor effect in different tumor types. In this re…	B cells; class switching; immunoglobulin A; plasma cells; tumor immunity	B-Lymphocytes; Humans; Immunoglobulin A; Neoplasms; Tumor Microenvironment; acetic acid; acetyl coenzyme A; APRIL protein; aromatic hydrocarbon receptor; B cell activating factor; B lymphocyte receptor; butyric acid; CD103 antigen; CD11b antigen; CD40 antigen; ceramide; CXCL13 chemokine; cytokine; Fas ligand; Fc receptor; fructose 1,6 bisphosphate; gamma interferon receptor; glucose 1 phosphate; …	C. Miao; Department of Anesthesiology, Zhongshan Hospital, Fudan University, Shanghai, China; email: miao_chh@126.com; R. Liu; Shanghai Fifth People’s Hospital and Key Laboratory of Medical Epigenetics and Metabolism, Institutes of Biomedical Sciences, Fudan University, Shanghai, China; email: ronghualiu@fudan.edu.cn		Frontiers Media S.A.	16643224			34868013	English	Front. Immunol.	Review	Final	All Open Access; Gold Open Access; Green Open Access	Scopus	2-s2.0-85120538097
Puderecki M.; Szumiło J.; Marzec-Kotarska B.	Puderecki, Michał (57205739022); Szumiło, Justyna (55894676800); Marzec-Kotarska, Barbara (24367168200)	57205739022; 55894676800; 24367168200	Novel prognostic molecular markers in lung cancer (Review)	2020	Oncology Letters	20	1		9	18	9	16	10.3892/ol.2020.11541	https://www.scopus.com/inward/record.uri?eid=2-s2.0-85085705741&doi=10.3892%2fol.2020.11541&partnerID=40&md5=974a99b271fa91aaaa03442d491e110b	Department of Clinical Pathomorphology, Medical University of Lublin, Lublin, 20-090, Poland	Puderecki M., Department of Clinical Pathomorphology, Medical University of Lublin, Lublin, 20-090, Poland; Szumiło J., Department of Clinical Pathomorphology, Medical University of Lublin, Lublin, 20-090, Poland; Marzec-Kotarska B., Department of Clinical Pathomorphology, Medical University of Lublin, Lublin, 20-090, Poland	Lung carcinoma, especially in its most commonly diagnosed non-small cell histological form, is a challenge to diagnose and treat worldwide, due to the prognosis in patients with this type of cancer being poor and mortality rates being high. However, a number of patients with this type of lung carcinoma exhibit a longer than average overall survival. The specific molecular background of non-small-…	Genetic factors; Immunohistochemistry; Non-small cell lung cancer; Prognosis	carcinoembryonic antigen; cyclin E; epidermal growth factor receptor; fractalkine; heat shock protein; interleukin 33; Janus kinase 1; microRNA; molecular marker; mucin 2; STAT3 protein; stress activated protein kinase 1; synaptotagmin I; transcription factor Cdx2; transcription factor Sox2; uvomorulin; adaptive immunity; Article; cancer chemotherapy; cancer inhibition; cancer prognosis; cancer s…	M. Puderecki; Department of Clinical Pathomorphology, Medical University of Lublin, Lublin, 8b Jaczewskiego Street, 20-090, Poland; email: mpuderecki@poczta.onet.pl		Spandidos Publications	17921074				English	Oncol. Lett.	Article	Final	All Open Access; Bronze Open Access; Green Open Access	Scopus	2-s2.0-85085705741
Wu M.; Wang Y.; Yang D.; Gong Y.; Rao F.; Liu R.; Danna Y.; Li J.; Fan J.; Chen J.; Zhang W.; Zhan Q.	Wu, Mengjiao (57204941844); Wang, Yan (56025112200); Yang, Di (57204945060); Gong, Ying (57204945378); Rao, Feng (57203550885); Liu, Rui (57204943864); Danna, Yeerken (57207693885); Li, Jinting (57204947041); Fan, Jiawen (57204937754); Chen, Jie (56040349400); Zhang, Weimin (55425657500); Zhan, Qimin (7101814914)	57204941844; 56025112200; 57204945060; 57204945378; 57203550885; 57204943864; 57207693885; 57204947041; 57204937754; 56040349400; 55425657500; 7101814914	A PLK1 kinase inhibitor enhances the chemosensitivity of cisplatin by inducing pyroptosis in oesophageal squamous cell carcinoma	2019	EBioMedicine	41			244	255	11	132	10.1016/j.ebiom.2019.02.012	https://www.scopus.com/inward/record.uri?eid=2-s2.0-85062722266&doi=10.1016%2fj.ebiom.2019.02.012&partnerID=40&md5=19bc004d9193cfc44a87a874e9f2103b	Key laboratory of Carcinogenesis and Translational Research (Ministry of Education/Beijing), Laboratory of Molecular Oncology, Peking University Cancer Hospital & Institute, Beijing, 100142, China; Department of Orthopedics and Trauma, Peking University People's Hospital, Beijing, China	Wu M., Key laboratory of Carcinogenesis and Translational Research (Ministry of Education/Beijing), Laboratory of Molecular Oncology, Peking University Cancer Hospital & Institute, Beijing, 100142, China; Wang Y., Key laboratory of Carcinogenesis and Translational Research (Ministry of Education/Beijing), Laboratory of Molecular Oncology, Peking University Cancer Hospital & Institute, Beijing, 10…	Background: Targeting PLK1 has recently been proven as a viable therapeutic strategy against oesophageal squamous cell carcinom (ESCC). Therefore, this study aimed to explore whether the PLK1 inhibitor BI2536 is able to sensitize ESCC cells to cisplatin (DDP) and determine the underlying mechanisms. Methods: Viability, clonogenicity, cell cycle distribution and apoptosis were assessed in ESCC cel…	Combination; ESCC; GSDME; PLK1 inhibitor; Pyroptosis	Animals; Antineoplastic Agents; Antineoplastic Combined Chemotherapy Protocols; Carcinoma, Squamous Cell; Cell Cycle Proteins; Cell Line, Tumor; Cisplatin; Esophageal Neoplasms; Female; Humans; Mice; Mice, Inbred BALB C; Mice, Nude; Protein Kinase Inhibitors; Protein-Serine-Threonine Kinases; Proto-Oncogene Proteins; Pteridines; Pyroptosis; 4 (8 cyclopentyl 7 ethyl 5,6,7,8 tetrahydro 5 methyl 6 o…			Elsevier B.V.	23523964			30876762	English	EBioMedicine	Article	Final	All Open Access; Gold Open Access; Green Open Access	Scopus	2-s2.0-85062722266
Hong J.; Kim S.; Lin P.C.	Hong, Jaewoo (54790602500); Kim, Soohyun (57020252300); Lin, P. Charles (7403225725)	54790602500; 57020252300; 7403225725	Interleukin-33 and ST2 Signaling in Tumor Microenvironment	2019	Journal of Interferon and Cytokine Research	39	1		61	71	10	24	10.1089/jir.2018.0044	https://www.scopus.com/inward/record.uri?eid=2-s2.0-85059828513&doi=10.1089%2fjir.2018.0044&partnerID=40&md5=ed2ec3be8cada518c2d002d4e8f8adf8	Cancer and Inflammation Program, Center for Cancer Research, National Cancer Institute, Frederick, 21702, MD, United States; Laboratory of Cytokine Immunology, Department of Biomedical Science and Technology, Konkuk University, Seoul, 05029, South Korea	Hong J., Cancer and Inflammation Program, Center for Cancer Research, National Cancer Institute, Frederick, 21702, MD, United States; Kim S., Laboratory of Cytokine Immunology, Department of Biomedical Science and Technology, Konkuk University, Seoul, 05029, South Korea; Lin P.C., Cancer and Inflammation Program, Center for Cancer Research, National Cancer Institute, Frederick, 21702, MD, United …	Interleukin-33 (IL-33) is one of the members of the IL-1 family of cytokines and a ligand of ST2 and IL-1 receptor accessory protein (IL-1RAcP) that is known to affect Th2 inflammatory response with partial effects on Th1 responses. This cytokine is released by epithelial and smooth muscle cells of the airway system during their injury by several environmental stimuli, such as allergens, viruses,…	Cancer; Interleukin-33; ST2; Tumor microenvironment; Tumorigenesis	Animals; Humans; Interleukin-1 Receptor-Like 1 Protein; Interleukin-33; Neoplasms; Signal Transduction; Tumor Microenvironment; interleukin 1 receptor like 1 protein; interleukin 33; interleukin 33 receptor; interleukin receptor; unclassified drug; interleukin 1 receptor like 1 protein; interleukin 33; Article; basophil; bile duct carcinoma; breast cancer; cancer growth; carcinogenesis; colorecta…	J. Hong; Cancer and Inflammation Program, Center for Cancer Research, National Cancer Institute, Frederick, 21702, United States; email: jaewoo.hong@nih.gov		Mary Ann Liebert Inc.	10799907		JICRF	30256696	English	J. Interferon Cytokine Res.	Article	Final	All Open Access; Green Open Access	Scopus	2-s2.0-85059828513
Kudo-Saito C.; Boku N.; Hirano H.; Shoji H.	Kudo-Saito, Chie (6506865325); Boku, Narikazu (55359026700); Hirano, Hidekazu (57195252124); Shoji, Hirokazu (36440260400)	6506865325; 55359026700; 57195252124; 36440260400	Targeting myeloid villains in the treatment with immune checkpoint inhibitors in gastrointestinal cancer	2022	Frontiers in Immunology	13		1009701				0	10.3389/fimmu.2022.1009701	https://www.scopus.com/inward/record.uri?eid=2-s2.0-85139448737&doi=10.3389%2ffimmu.2022.1009701&partnerID=40&md5=14d714694cd3fe4cb94ca2e9675e3216	Department of Immune Medicine, National Cancer Center Research Institute, Tokyo, Japan; Department of Oncology and General Medicine, Institute of Medical Science Hospital, Institute of Medical Science, University of Tokyo, Tokyo, Japan; Department of Gastrointestinal Medical Oncology, National Cancer Center Hospital, Tokyo, Japan	Kudo-Saito C., Department of Immune Medicine, National Cancer Center Research Institute, Tokyo, Japan; Boku N., Department of Oncology and General Medicine, Institute of Medical Science Hospital, Institute of Medical Science, University of Tokyo, Tokyo, Japan; Hirano H., Department of Gastrointestinal Medical Oncology, National Cancer Center Hospital, Tokyo, Japan; Shoji H., Department of Gastroi…	Despite the clinical outcomes being extremely limited, blocking immune inhibitory checkpoint pathways has been in the spotlight as a promising strategy for treating gastrointestinal cancer. However, a distinct strategy for the successful treatment is obviously needed in the clinical settings. Myeloid cells, such as neutrophils, macrophages, dendritic cells, and mast cells, are the majority of cel…	gastrointestinal cancer; immune checkpoint; immunosuppression; inflammation; metastasis; myeloid cells; treatment resistance	Gastrointestinal Neoplasms; Humans; Immune Checkpoint Inhibitors; Immunotherapy; Myeloid Cells; T-Lymphocytes; capecitabine; CD134 antigen; chimeric antigen receptor; cisplatin; cyclooxygenase 1; cyclooxygenase 2; cytotoxic T lymphocyte antigen 4; docetaxel; fluorouracil; granulocyte macrophage colony stimulating factor; HLA DR antigen; immune checkpoint inhibitor; interleukin 10; interleukin 17;…	C. Kudo-Saito; Department of Immune Medicine, National Cancer Center Research Institute, Tokyo, Japan; email: ckudo@ncc.go.jp		Frontiers Media S.A.	16643224			36211375	English	Front. Immunol.	Review	Final	All Open Access; Gold Open Access; Green Open Access	Scopus	2-s2.0-85139448737
Guram K.; Kim S.S.; Wu V.; Dominick Sanders P.; Patel S.; Schoenberger S.P.; Cohen E.E.W.; Chen S.-Y.; Sharabi A.B.	Guram, Kripa (56185123300); Kim, Sangwoo S. (57208236359); Wu, Victoria (57208217769); Dominick Sanders, P. (57209104460); Patel, Sandip (55466022000); Schoenberger, Stephen P. (7003917483); Cohen, Ezra E.W. (57202768103); Chen, Si-Yi (7410253375); Sharabi, Andrew B. (7801334983)	56185123300; 57208236359; 57208217769; 57209104460; 55466022000; 7003917483; 57202768103; 7410253375; 7801334983	A threshold model for T-cell activation in the era of checkpoint blockade immunotherapy	2019	Frontiers in Immunology	10	MAR	491				18	10.3389/fimmu.2019.00491	https://www.scopus.com/inward/record.uri?eid=2-s2.0-85064207659&doi=10.3389%2ffimmu.2019.00491&partnerID=40&md5=f0e7fc38900e260ae9e03f76ed787438	Department of Radiation Medicine and Applied Sciences, San Diego Moores Cancer Center, University of California, San Diego, San Diego, CA, United States; Moores Comprehensive Cancer Center, University of California, San Diego, San Diego, CA, United States; Division of Hematology and Oncology, Center for Personalized Cancer Therapy, San Diego Moores Cancer Center, University of California, San Die…	Guram K., Department of Radiation Medicine and Applied Sciences, San Diego Moores Cancer Center, University of California, San Diego, San Diego, CA, United States; Kim S.S., Department of Radiation Medicine and Applied Sciences, San Diego Moores Cancer Center, University of California, San Diego, San Diego, CA, United States; Wu V., Moores Comprehensive Cancer Center, University of California, Sa…	Continued discoveries of negative regulators of inflammatory signaling provide detailed molecular insights into peripheral tolerance and antitumor immunity. Accumulating evidence indicates that peripheral tolerance is maintained at multiple levels of immune responses by negative regulators of proinflammatory signaling, soluble anti-inflammatory factors, inhibitory surface receptors & ligands, and…	Antigen presentation attenuator; Checkpoint blockade; CTLA-4; Immunotherapy; Negative regulator; PD-1; T cell exhaustion; Threshold model	Antigen-Presenting Cells; Autoimmunity; B7-H1 Antigen; CTLA-4 Antigen; Humans; Immune Tolerance; Immunotherapy; Inflammation; Lymphocyte Activation; Models, Immunological; Neoplasms; Organ Specificity; Programmed Cell Death 1 Receptor; Receptors, Cytokine; Signal Transduction; T-Lymphocytes; Transcription, Genetic; Tumor Escape; antineoplastic monoclonal antibody; atezolizumab; avelumab; beta arr…	S.-Y. Chen; Department of Molecular Microbiology and Immunology, Norris Comprehensive Cancer Center, University of Southern California, Los Angeles, United States; email: si-yi.chen@med.usc.edu		Frontiers Media S.A.	16643224			30936880	English	Front. Immunol.	Review	Final	All Open Access; Gold Open Access; Green Open Access	Scopus	2-s2.0-85064207659
Dominguez D.; Zhang Y.; Zhang B.	Dominguez, Donye (56501606400); Zhang, Yi (55754106200); Zhang, Bin (57190178959)	56501606400; 55754106200; 57190178959	IL-33 in tumor immunity: Nothing to sneeze at	2018	Critical Reviews in Immunology	38	6		453	470	17	4	10.1615/CritRevImmunol.2018026335	https://www.scopus.com/inward/record.uri?eid=2-s2.0-85065082816&doi=10.1615%2fCritRevImmunol.2018026335&partnerID=40&md5=5cddb40367793c4cbf05bffd1f9c0ba4	Robert H. Lurie Comprehensive Cancer Center, Department of Medicine–Division of Hematology/Oncology, Northwestern University Feinberg School of Medicine, Chicago, IL, United States; Biotherapy Center, The First Affiliated Hospital of Zhengzhou University, Zhengzhou, Henan, China	Dominguez D., Robert H. Lurie Comprehensive Cancer Center, Department of Medicine–Division of Hematology/Oncology, Northwestern University Feinberg School of Medicine, Chicago, IL, United States, Biotherapy Center, The First Affiliated Hospital of Zhengzhou University, Zhengzhou, Henan, China; Zhang Y., Biotherapy Center, The First Affiliated Hospital of Zhengzhou University, Zhengzhou, Henan, Ch…	Although immunotherapy has been at the forefront of cancer therapy for the last several years, better clinical responses are still desired. Interleukin-33 is perhaps one of the most overlooked antitumor cytokines. Its ability to promote type 1 immune responses, which control tumor growth in preclinical animal models is overshadowed by its association with type 2 immunity and poor prognosis in som…	Antitumor immunity; CD8<sup>+</sup> T cells; Dendritic cells; IL-33; ST2	Animals; Humans; Interleukin-33; Neoplasms; antineoplastic agent; interleukin 1 receptor like 1 protein; interleukin 33; recombinant interleukin 33; unclassified drug; interleukin 33; adoptive immunotherapy; advanced cancer; apoptosis; Article; bone marrow cancer; cancer adjuvant therapy; cancer control; cell function; cell proliferation; colon cancer; dendritic cell; head and neck cancer; human;…	B. Zhang; Robert H. Lurie Comprehensive Cancer Center Department of Medicine–Division of Hematology/ Oncology, Northwestern University Feinberg School of Medicine, Chicago, 300 E Superior Street-Tarry 4-726, 60611, United States; email: bin.zhang@northwestern.edu		Begell House Inc.	10408401		CCRID	31002600	English	Crit. Rev. Immunol.	Article	Final	All Open Access; Green Open Access	Scopus	2-s2.0-85065082816
Naumnik W.; Naumnik B.; Niewiarowska K.; Ossolinska M.; Chyczewska E.	Naumnik, W. (6602406747); Naumnik, B. (6601990815); Niewiarowska, K. (55557434800); Ossolinska, M. (8349971900); Chyczewska, E. (7004350245)	6602406747; 6601990815; 55557434800; 8349971900; 7004350245	Novel cytokines: IL-27, IL-29, IL-31 and IL-33. Can they be useful in clinical practice at the time diagnosis of lung cancer?	2012	Experimental Oncology	34	4		348	353	5	37		https://www.scopus.com/inward/record.uri?eid=2-s2.0-84872389096&partnerID=40&md5=907f86c5d4c2966e019cfb02bc46d3df	Department of Pneumonology, Medical University of Bialystok, 15-540, Poland; Department of Nephrology and Transplantation with Dialysis Unit, Medical University of Bialystok, 15-540, Poland	Naumnik W., Department of Pneumonology, Medical University of Bialystok, 15-540, Poland; Naumnik B., Department of Nephrology and Transplantation with Dialysis Unit, Medical University of Bialystok, 15-540, Poland; Niewiarowska K., Department of Pneumonology, Medical University of Bialystok, 15-540, Poland; Ossolinska M., Department of Pneumonology, Medical University of Bialystok, 15-540, Poland…	There are several antiproliferative and angiogenic factors, recently have been discovered (IL-27, IL-29, IL-31 and IL-33), but they have not been tested yet in lung cancer patients. The aim of this pilot study was to assess the clinical usefulness of determination of IL-27, IL-29, IL-31 and IL-33 in advanced stages of lung cancer. Patients and Methods: The study included 45 patients (38 males; me…	Bronchoalveolar lavage fluid; Interleukin 27; Interleukin 29; Interleukin 31; Interleukin 33; Lung cancer	Bronchoalveolar Lavage Fluid; Carcinoma, Non-Small-Cell Lung; Cytokines; Enzyme-Linked Immunosorbent Assay; Female; Humans; Interleukins; Kaplan-Meier Estimate; Lung Neoplasms; Male; Middle Aged; Pilot Projects; Prognosis; Proportional Hazards Models; Tumor Markers, Biological; cisplatin; gemcitabine; interleukin 27; interleukin 29; interleukin 31; interleukin 33; adult; advanced cancer; allergic…	W. Naumnik; Department of Pneumonology, Medical University of Bialystok, 15-540, Poland; email: naumw@post.pl			18129269		EKSOD	23302994	English	Exp. Oncol.	Article	Final		Scopus	2-s2.0-84872389096
Nakamura R.; Kayamori K.; Oue E.; Sakamoto K.; Harada K.; Yamaguchi A.	Nakamura, Ryosuke (56528880000); Kayamori, Kou (57211385394); Oue, Erika (55314953400); Sakamoto, Kei (35378715300); Harada, Kiyoshi (35379267900); Yamaguchi, Akira (35424889000)	56528880000; 57211385394; 55314953400; 35378715300; 35379267900; 35424889000	Transforming growth factor-β synthesized by stromal cells and cancer cells participates in bone resorption induced by oral squamous cell carcinoma	2015	Biochemical and Biophysical Research Communications	458	4	33401	777	782	5	14	10.1016/j.bbrc.2015.02.013	https://www.scopus.com/inward/record.uri?eid=2-s2.0-84925537432&doi=10.1016%2fj.bbrc.2015.02.013&partnerID=40&md5=350133b74f2d0f2163709aaa62055a6b	Department of Oral Pathology, Graduate School of Medical and Dental Sciences, Tokyo Medical and Dental University, 1-5-45 Yushima, Bunkyo-ku, Tokyo, 113-8549, Japan; Department of Maxillofacial Surgery, Graduate School of Medical and Dental Sciences, Tokyo Medical and Dental University, Tokyo, Japan	Nakamura R., Department of Oral Pathology, Graduate School of Medical and Dental Sciences, Tokyo Medical and Dental University, 1-5-45 Yushima, Bunkyo-ku, Tokyo, 113-8549, Japan, Department of Maxillofacial Surgery, Graduate School of Medical and Dental Sciences, Tokyo Medical and Dental University, Tokyo, Japan; Kayamori K., Department of Oral Pathology, Graduate School of Medical and Dental Sci…	Transforming growth factor beta (TGF-β) plays a significant role in the regulation of the tumor microenvironment. To explore the role of TGF-β in oral cancer-induced bone destruction, we investigated the immunohistochemical localization of TGF-β and phosphorylated Smad2 (p-Smad2) in 12 surgical specimens of oral squamous cell carcinoma (OSCC). These studies revealed TGF-β and p-Smad2 expression i…	Bone resorption; Oral cancer; Osteoclast; Smad2; Stromal cells; TGF-β1	Animals; Bone Resorption; Carcinoma, Squamous Cell; Cell Line; Cell Line, Tumor; Humans; Mice; Mouth Neoplasms; Osteoclasts; RANK Ligand; Smad2 Protein; Stromal Cells; Transforming Growth Factor beta; 4 [4 (1,3 benzodioxol 5 yl) 5 (2 pyridinyl) 1h imidazol 2 yl]benzamide; messenger RNA; neutralizing antibody; osteoclast differentiation factor; phosphoprotein; phosphorylated smad2 protein; recombi…			Academic Press Inc.	0006291X		BBRCA	25681764	English	Biochem. Biophys. Res. Commun.	Article	Final		Scopus	2-s2.0-84925537432
Zhang Y.; Guo J.; Jia R.	Zhang, Yujing (57267644500); Guo, Jihua (57209893622); Jia, Rong (7006068117)	57267644500; 57209893622; 7006068117	Treg: A Promising Immunotherapeutic Target in Oral Diseases	2021	Frontiers in Immunology	12		667862				16	10.3389/fimmu.2021.667862	https://www.scopus.com/inward/record.uri?eid=2-s2.0-85108662682&doi=10.3389%2ffimmu.2021.667862&partnerID=40&md5=75667c9e3c714accb500924956611e05	The State Key Laboratory Breeding Base of Basic Science of Stomatology (Hubei-MOST) Key Laboratory of Oral Biomedicine Ministry of Education, School Hospital of Stomatology, Wuhan University, Wuhan, China; Department of Endodontics, School & Hospital of Stomatology, Wuhan University, Wuhan, China	Zhang Y., The State Key Laboratory Breeding Base of Basic Science of Stomatology (Hubei-MOST) Key Laboratory of Oral Biomedicine Ministry of Education, School Hospital of Stomatology, Wuhan University, Wuhan, China; Guo J., The State Key Laboratory Breeding Base of Basic Science of Stomatology (Hubei-MOST) Key Laboratory of Oral Biomedicine Ministry of Education, School Hospital of Stomatology, W…	With the pandemic of COVID-19, maintenance of oral health has increasingly become the main challenge of global health. Various common oral diseases, such as periodontitis and oral cancer, are closely associated with immune disorders in the oral mucosa. Regulatory T cells (Treg) are essential for maintaining self-tolerance and immunosuppression. During the process of periodontitis and apical perio…	immunotherapy; oral cancer; oral diseases; periodontitis; Treg	Animals; COVID-19; Humans; Immune Tolerance; Immunotherapy; Mouth Neoplasms; Periodontitis; SARS-CoV-2; Self Tolerance; T-Lymphocytes, Regulatory; 5' nucleotidase; adenosine diphosphate; CD28 antigen; CD39 antigen; cytotoxic T lymphocyte antigen 4; hepatitis A virus cellular receptor 2; immunoglobulin enhancer binding protein; immunomodulating agent; interleukin 10; interleukin 17; interleukin 2;…	;		Frontiers Media S.A.	16643224			34177907	English	Front. Immunol.	Review	Final	All Open Access; Gold Open Access; Green Open Access	Scopus	2-s2.0-85108662682
Oltean T.; Lippens L.; Lemeire K.; De Tender C.; Vuylsteke M.; Denys H.; Vandecasteele K.; Vandenabeele P.; Adjemian S.	Oltean, Teodora (57210273079); Lippens, Lien (57193505145); Lemeire, Kelly (56116833300); De Tender, Caroline (56786411100); Vuylsteke, Marnik (6602703427); Denys, Hannelore (6601978829); Vandecasteele, Katrien (35273621200); Vandenabeele, Peter (7005733218); Adjemian, Sandy (35738490500)	57210273079; 57193505145; 56116833300; 56786411100; 6602703427; 6601978829; 35273621200; 7005733218; 35738490500	Association of Cell Death Markers With Tumor Immune Cell Infiltrates After Chemo-Radiation in Cervical Cancer	2022	Frontiers in Oncology	12		892813				5	10.3389/fonc.2022.892813	https://www.scopus.com/inward/record.uri?eid=2-s2.0-85134926820&doi=10.3389%2ffonc.2022.892813&partnerID=40&md5=458bce126d98e1268fca7046cf738409	Cell Death and Inflammation Unit, Vlaams Instituut voor Biotechnologie (VIB)-UGent Center for Inflammation Research (IRC), Ghent, Belgium; Department of Biomedical Molecular Biology (DBMB), Ghent University, Ghent, Belgium; Ghent University, Cancer Research Institute Ghent (CRIG), Ghent, Belgium; Laboratory of Experimental Cancer Research, Department of Human Structure and Repair, Ghent Universit…	Oltean T., Cell Death and Inflammation Unit, Vlaams Instituut voor Biotechnologie (VIB)-UGent Center for Inflammation Research (IRC), Ghent, Belgium, Department of Biomedical Molecular Biology (DBMB), Ghent University, Ghent, Belgium, Ghent University, Cancer Research Institute Ghent (CRIG), Ghent, Belgium; Lippens L., Ghent University, Cancer Research Institute Ghent (CRIG), Ghent, Belgium, Labo…	Irradiation induces distinct cellular responses such as apoptosis, necroptosis, iron-dependent cell death (a feature of ferroptosis), senescence, and mitotic catastrophe. Several of these outcomes are immunostimulatory and may represent a potential for immunogenic type of cell death (ICD) induced by radiotherapy triggering abscopal effects. The purpose of this study is to determine whether intra-…	biomarkers; cell death; cervical cancer; immunogenic cell death; tumor infiltrating leucocytes	4 hydroxy 2 noneal; biological marker; calreticulin; caspase 3; CD163 antigen; CD20 antigen; CD3 antigen; CD68 antigen; cell marker; cisplatin; danger associated molecular patterns; high mobility group B1 protein; interleukin 33; phospholipid hydroperoxide glutathione peroxidase; phosphorylated mixed lineage kinase domain like pseudokinase; protein; transcription factor FOXP3; unclassified drug; …	P. Vandenabeele; Cell Death and Inflammation Unit, Vlaams Instituut voor Biotechnologie (VIB)-UGent Center for Inflammation Research (IRC), Ghent, Belgium; email: Peter.Vandenabeele@irc.vib-ugent.be		Frontiers Media S.A.	2234943X				English	Front. Oncol.	Article	Final	All Open Access; Gold Open Access; Green Open Access	Scopus	2-s2.0-85134926820
Take A.; Hata E.; Murayama H.; Sohara Y.; Hasegawa T.; Yoshida I.	Take, Akira (7003529107); Hata, Enjo (35416822800); Murayama, Humio (56212502800); Sohara, Yasunori (7005407782); Hasegawa, Tsuguo (7404174241); Yoshida, Ichiro (7201511080)	7003529107; 35416822800; 56212502800; 7005407782; 7404174241; 7201511080	A Five-year Survival Case of N3 Lung Adenocarcinoma that underwent Bilobectomy and R3 Mediastinal Lymph Node Dissection	1992	Haigan	32	6		925	929	4	0	10.2482/haigan.32.925	https://www.scopus.com/inward/record.uri?eid=2-s2.0-0026498796&doi=10.2482%2fhaigan.32.925&partnerID=40&md5=ad6199becee7c3a980f648e27a7b81d6	Department of Thoracic and Cardiovascular Surgery, Jichi Medical School, Tochigi, Japan; Mitsui Memorial Hospital, Tokyo, Japan; Second Department of Surgery, Gunma University, Maebashi, Japan	Take A., Department of Thoracic and Cardiovascular Surgery, Jichi Medical School, Tochigi, Japan; Hata E., Mitsui Memorial Hospital, Tokyo, Japan; Murayama H., Department of Thoracic and Cardiovascular Surgery, Jichi Medical School, Tochigi, Japan; Sohara Y., Department of Thoracic and Cardiovascular Surgery, Jichi Medical School, Tochigi, Japan; Hasegawa T., Department of Thoracic and Cardiovasc…	A 63-year-old male was admitted due to an abnormal chest X-ray shadow. Chest CT showed a tumor located on the right S6 involving parietal pleura (cT3) and mediastinal lymph node (#3,4) swelling (cN2). Transbronchial cytology revealed poorly differentiated squamous cell carcinoma. Operation was performed on January 28 1987. Median sternotomy revealed a 6 × 4 × 4cm tumor in right S6 involving the v…	Adenocarcinoma of the lung; Median sternotomy; N3 mediastinal lymph node metastasis; R3 mediastinal lymph node dissection	adult; article; case report; histopathology; human; human cell; lung adenocarcinoma; lymph node metastasis; male				3869628				English	Jpn. J. Lung Cancer	Article	Final	All Open Access; Bronze Open Access	Scopus	2-s2.0-0026498796
Lei S.; Jin J.; Zhao X.; Zhou L.; Qi G.; Yang J.	Lei, Shangbo (57766130500); Jin, Jiamin (57201313482); Zhao, Xiangfeng (55650871000); Zhou, Lihua (56610945200); Qi, Guangying (16031965000); Yang, Jinfeng (57207574168)	57766130500; 57201313482; 55650871000; 56610945200; 16031965000; 57207574168	The role of IL-33/ST2 signaling in the tumor microenvironment and Treg immunotherapy	2022	Experimental Biology and Medicine	247	20		1810	1818	8	1	10.1177/15353702221102094	https://www.scopus.com/inward/record.uri?eid=2-s2.0-85132878591&doi=10.1177%2f15353702221102094&partnerID=40&md5=2d3e1ca267d8f68933fe90e7723d18ff	Department of Immunology, Guilin Medical University, Guangxi, Guilin, 541199, China; Department of Pathophysiology, Guilin Medical University, Guangxi, Guilin, 541199, China; Guangxi Key Laboratory of Tumor Immunology and Microenvironmental Regulation, Guilin Medical University, Guangxi, Guilin, 541199, China	Lei S., Department of Immunology, Guilin Medical University, Guangxi, Guilin, 541199, China, Department of Pathophysiology, Guilin Medical University, Guangxi, Guilin, 541199, China, Guangxi Key Laboratory of Tumor Immunology and Microenvironmental Regulation, Guilin Medical University, Guangxi, Guilin, 541199, China; Jin J., Guangxi Key Laboratory of Tumor Immunology and Microenvironmental Regul…	Interleukin (IL)-33 is a tissue-derived nuclear cytokine belonging to the IL-1 family. Stimulation-2 (ST2) is the only known IL-33 receptor. ST2 signals mostly on immune cells found within tissues, such as regulatory T cells (Treg cells), CD8+ T cells, and natural killer (NK) cells. Therefore, the IL-33/ST2 signaling pathway is important in the immune system. IL-33 deficiency impairs Treg cell fu…	Biology; cancer; interleukin-33; regulatory T cell; stimulation-2; tumor microenvironment	Immunotherapy; Interleukin-1 Receptor-Like 1 Protein; Interleukin-33; T-Lymphocytes, Regulatory; Tumor Microenvironment; interleukin 1 receptor like 1 protein; interleukin 33; RNA polymerase II; STAT1 protein; interleukin 1 receptor like 1 protein; interleukin 33; acute myeloid leukemia; angiogenesis; cancer immunotherapy; CD4+ T lymphocyte; CD8+ T lymphocyte; cell differentiation; cell infiltrat…	J. Yang; Department of Immunology, Guilin Medical University, Guilin, Guangxi, 541199, China; email: Gmuyangjf@glmc.edu.cn		SAGE Publications Inc.	15353702		EBMMB	35733343	English	Exp. Biol. Med.	Review	Final	All Open Access; Green Open Access	Scopus	2-s2.0-85132878591
Ding L.; Ren J.; Zhang D.; Li Y.; Huang X.; Hu Q.; Wang H.; Song Y.; Ni Y.; Hou Y.	Ding, Liang (56496077100); Ren, Jing (56447564200); Zhang, Dongya (56495777600); Li, Yi (56011608700); Huang, Xiaofeng (7410245843); Hu, Qingang (7403214646); Wang, Hui (56046571700); Song, Yuxian (57210901771); Ni, Yanhong (23981077700); Hou, Yayi (7402198846)	56496077100; 56447564200; 56495777600; 56011608700; 7410245843; 7403214646; 56046571700; 57210901771; 23981077700; 7402198846	A novel stromal lncRNA signature reprograms fibroblasts to promote the growth of oral squamous cell carcinoma via LncRNA-CAF/interleukin-33	2018	Carcinogenesis	39	3		397	406	9	123	10.1093/carcin/bgy006	https://www.scopus.com/inward/record.uri?eid=2-s2.0-85043588572&doi=10.1093%2fcarcin%2fbgy006&partnerID=40&md5=469bfe416de375ad4f08cee864aac02e	The State Key Laboratory of Pharmaceutical Biotechnology, Division of Immunology and Hospital of Stomatology, Medical School, Nanjing University, Nanjing, China; Department of Immunology, The University of Texas MD Anderson Cancer Center, Houston, 77030, TX, United States; Jiangsu Key Laboratory of Molecular Medicine, Division of Immunology, Nanjing University, Nanjing, 210093, China; Central Lab…	Ding L., The State Key Laboratory of Pharmaceutical Biotechnology, Division of Immunology and Hospital of Stomatology, Medical School, Nanjing University, Nanjing, China; Ren J., The State Key Laboratory of Pharmaceutical Biotechnology, Division of Immunology and Hospital of Stomatology, Medical School, Nanjing University, Nanjing, China; Zhang D., The State Key Laboratory of Pharmaceutical Biote…	Stromal carcinoma-related fibroblasts (CAFs) are the main type of non-immune cells in the tumor microenvironment (TME). CAFs interact with cancer cells to promote tumor proliferation. Long non-coding RNAs (lncRNAs) are known to regulate cell growth, apoptosis and metastasis of cancer cells, but their role in stromal cells is unclear. Using RNA sequencing, we identified a stromal lncRNA signature …		Aged; Carcinoma, Squamous Cell; Cellular Reprogramming; Female; Fibroblasts; Gene Expression Regulation, Neoplastic; Head and Neck Neoplasms; Humans; Interleukin-33; Male; Middle Aged; Mouth Neoplasms; RNA, Long Noncoding; Tumor Microenvironment; alpha smooth muscle actin; interleukin 33; long untranslated RNA; nerve cell adhesion molecule; rapamycin; sequestosome 1; vimentin; IL33 protein, human…	Y. Hou; The State Key Laboratory of Pharmaceutical Biotechnology, Division of Immunology and Hospital of Stomatology, Medical School, Nanjing University, Nanjing, China; email: yayihou@nju.edu.cn		Oxford University Press	1433334		CRNGD	29346528	English	Carcinogenesis	Article	Final	All Open Access; Bronze Open Access	Scopus	2-s2.0-85043588572
Starzyńska A.; Sobocki B.K.; Sakowicz-Burkiewicz M.; Jereczek-Fossa B.A.; Alterio D.; Szot O.; Korwat A.; Pęksa R.	Starzyńska, Anna (6507442761); Sobocki, Bartosz Kamil (57217173578); Sakowicz-Burkiewicz, Monika (9338407600); Jereczek-Fossa, Barbara Alicja (7004306533); Alterio, Daniela (8754252300); Szot, Olga (57223967559); Korwat, Aleksandra (57192103900); Pęksa, Rafał (23995481100)	6507442761; 57217173578; 9338407600; 7004306533; 8754252300; 57223967559; 57192103900; 23995481100	VISTA H-Score Is Significantly Associated with a 5-Year DFS Rate in Oral Squamous Cell Carcinoma	2023	Journal of Clinical Medicine	12	4	1619				0	10.3390/jcm12041619	https://www.scopus.com/inward/record.uri?eid=2-s2.0-85148953301&doi=10.3390%2fjcm12041619&partnerID=40&md5=fa8596a00b8a6f9330bfb99fd6236ec5	Department of Oral Surgery, Medical University of Gdansk, 7 Dębinki Street, Gdansk, 80-211, Poland; Department of Molecular Medicine, Medical University of Gdansk, 7 Dębinki Street, Gdansk, 80-211, Poland; Division of Radiotherapy, IEO European Institute of Oncology, IRCCS, 435 Ripamonti Street, Milan, 20-141, Italy; Department of Oncology and Hemato-Oncology, University of Milan, 7 Festa del Per…	Starzyńska A., Department of Oral Surgery, Medical University of Gdansk, 7 Dębinki Street, Gdansk, 80-211, Poland; Sobocki B.K., Department of Oral Surgery, Medical University of Gdansk, 7 Dębinki Street, Gdansk, 80-211, Poland; Sakowicz-Burkiewicz M., Department of Molecular Medicine, Medical University of Gdansk, 7 Dębinki Street, Gdansk, 80-211, Poland; Jereczek-Fossa B.A., Division of Radioth…	Oral squamous cell carcinoma (OSCC) is the most common type of oral cancer in the world. Despite its prevalence, it is often recognized in advanced stages (III or IV) when it has already spread to local lymph nodes. In this study, we investigate the V-domain Ig suppressor of T cell activation (VISTA) as a potential prognostic factor in OSCC. Tissue samples were collected from 71 oral squamous cel…	biomarkers; oral squamous cell carcinoma; prognosis; VISTA	antineoplastic agent; biological marker; interleukin 33; programmed death 1 ligand 1; unclassified drug; V domain Ig suppressor of T cell activation; adult; aged; Article; cancer patient; cancer prognosis; cancer survival; cohort analysis; controlled study; disease free survival; female; gene expression; human; human cell; human tissue; immunochemistry; lymphocyte; major clinical study; male; mou…	A. Starzyńska; Department of Oral Surgery, Medical University of Gdansk, Gdansk, 7 Dębinki Street, 80-211, Poland; email: anna.starzynska@gumed.edu.pl		MDPI	20770383				English	J. Clin. Med.	Article	Final	All Open Access; Gold Open Access; Green Open Access	Scopus	2-s2.0-85148953301
Ghone U.; Sarode G.; Sarode S.C.; Sengupta N.	Ghone, Urmi (57221097355); Sarode, Gargi (35362850500); Sarode, Sachin C. (26634224100); Sengupta, Namrata (57211522671)	57221097355; 35362850500; 26634224100; 57211522671	Tumor-associated tissue eosinophilia: Is muscle-tumor interaction a driver?	2022	Medical Hypotheses	167		110939				0	10.1016/j.mehy.2022.110939	https://www.scopus.com/inward/record.uri?eid=2-s2.0-85137079381&doi=10.1016%2fj.mehy.2022.110939&partnerID=40&md5=ca4b7a3ec88bba6d3538bbb817678949	Department of Oral Pathology and Microbiology, Dr. D.Y. Patil Dental College and Hospital, Dr. D. Y. Patil Vidyapeeth, Pimpri, Pune, 411018, India	Ghone U., Department of Oral Pathology and Microbiology, Dr. D.Y. Patil Dental College and Hospital, Dr. D. Y. Patil Vidyapeeth, Pimpri, Pune, 411018, India; Sarode G., Department of Oral Pathology and Microbiology, Dr. D.Y. Patil Dental College and Hospital, Dr. D. Y. Patil Vidyapeeth, Pimpri, Pune, 411018, India; Sarode S.C., Department of Oral Pathology and Microbiology, Dr. D.Y. Patil Dental …	Tumor-associated tissue eosinophilia (TATE) is thought to play a function in the biological behavior of the carcinoma. Eosinophils play a role in the immune system and are related with a good or worse prognosis in oral squamous cell carcinoma (OSCC), although their involvement is still unknown. In all the cases of TATE we observed muscle invasion by tumor cells, as well as muscle degeneration in …	Carcinoma; Muscle-tumor interaction; Oral squamous cell; Tumor-associated tissue eosinophilia	actin; interleukin 25; interleukin 33; interleukin 5; myosin 1a; myosin 1b; myosin 1c; myosin 1d; myosin 1g; myosin 1h; myosin I; thymic stromal lymphopoietin; transforming growth factor beta; unclassified drug; cancer prognosis; eosinophil function; eosinophilia; group 2 innate lymphoid cell; histopathology; human; immune system; innate immunity; Letter; lymphocyte activation; mouth squamous cel…	U. Ghone; Department of Oral Pathology and Microbiology, Dr. D.Y. Patil Dental College and Hospital, Pune, Dr. D.Y. Patil Vidyapeeth, Sant-Tukaram Nagar, Pimpri, 411018, India; email: urmighone95@gmail.com		Churchill Livingstone	3069877		MEHYD		English	Med. Hypotheses	Letter	Final		Scopus	2-s2.0-85137079381
Oue E.; Lee J.-W.; Sakamoto K.; Iimura T.; Aoki K.; Kayamori K.; Michi Y.; Yamashiro M.; Harada K.; Amagasa T.; Yamaguchi A.	Oue, Erika (55314953400); Lee, Ji-Won (56374778000); Sakamoto, Kei (35378715300); Iimura, Tadahiro (55638767000); Aoki, Kazuhiro (7403644856); Kayamori, Kou (57211385394); Michi, Yasuyuki (21534729000); Yamashiro, Masashi (57222469412); Harada, Kiyoshi (35379267900); Amagasa, Teruo (7006482998); Yamaguchi, Akira (35424889000)	55314953400; 56374778000; 35378715300; 55638767000; 7403644856; 57211385394; 21534729000; 57222469412; 35379267900; 7006482998; 35424889000	CXCL2 synthesized by oral squamous cell carcinoma is involved in cancer-associated bone destruction	2012	Biochemical and Biophysical Research Communications	424	3		456	461	5	29	10.1016/j.bbrc.2012.06.132	https://www.scopus.com/inward/record.uri?eid=2-s2.0-84864759030&doi=10.1016%2fj.bbrc.2012.06.132&partnerID=40&md5=c6f455015749c570830908669707aae6	Section of Oral Pathology, Graduate School of Medical and Dental Sciences, Tokyo Medical and Dental University, Japan; Section of Maxillofacial Surgery, Graduate School of Medical and Dental Sciences, Tokyo Medical and Dental University, Japan; Global Center of Excellence (GCOE) Program, International Research Center for Molecular Science in Tooth and Bone Diseases, Tokyo Medical and Dental Unive…	Oue E., Section of Oral Pathology, Graduate School of Medical and Dental Sciences, Tokyo Medical and Dental University, Japan, Section of Maxillofacial Surgery, Graduate School of Medical and Dental Sciences, Tokyo Medical and Dental University, Japan, Global Center of Excellence (GCOE) Program, International Research Center for Molecular Science in Tooth and Bone Diseases, Tokyo Medical and Dent…	To explore the mechanism of bone destruction associated with oral cancer, we identified factors that stimulate osteoclastic bone resorption in oral squamous cell carcinoma. Two clonal cell lines, HSC3-C13 and HSC3-C17, were isolated from the maternal oral cancer cell line, HSC3. The conditioned medium from HSC3-C13 cells showed the highest induction of Rankl expression in the mouse stromal cell l…	Bone resorption; CXCL2; Oral cancer; Osteoclast; RANKL	Animals; Bone Resorption; Carcinoma, Squamous Cell; Cell Line, Tumor; Chemokine CXCL2; Coculture Techniques; Culture Media, Conditioned; Humans; Mice; Mice, Nude; Mouth Neoplasms; Neoplasm Transplantation; Oligonucleotide Array Sequence Analysis; Osteoclasts; Osteoprotegerin; RANK Ligand; Mus; CXCL2 chemokine; osteoclast differentiation factor; stromal cell derived factor 1; animal cell; animal e…	A. Yamaguchi; Section of Oral Pathology, Graduate School of Medical and Dental Sciences, Tokyo Medical and Dental University, Bunkyo-ku, Tokyo 113-8549, 1-5-45 Yushima, Japan; email: akira.mpa@tmd.ac.jp			10902104		BBRCA	22771802	English	Biochem. Biophys. Res. Commun.	Article	Final		Scopus	2-s2.0-84864759030
Honami T.; Shimo T.; Okui T.; Kurio N.; Hassan N.M.M.; Iwamoto M.; Sasaki A.	Honami, Tatsuki (36468178700); Shimo, Tsuyoshi (7006514753); Okui, Tatsuo (36468761000); Kurio, Naito (24503660700); Hassan, Nur Mohammad Monsur (56372526100); Iwamoto, Masahiro (10240841100); Sasaki, Akira (55722835600)	36468178700; 7006514753; 36468761000; 24503660700; 56372526100; 10240841100; 55722835600	Sonic hedgehog signaling promotes growth of oral squamous cell carcinoma cells associated with bone destruction	2012	Oral Oncology	48	1		49	55	6	21	10.1016/j.oraloncology.2011.08.026	https://www.scopus.com/inward/record.uri?eid=2-s2.0-84855905400&doi=10.1016%2fj.oraloncology.2011.08.026&partnerID=40&md5=09d2ea9114bca1b9543ca7ad755858b7	Department of Oral and Maxillofacial Surgery, Okayama University, Graduate School of Medicine, Dentistry, and Pharmaceutical Sciences, Kita-ku, Okayama 700-8525, 2-5-1 Shikata-cho, Japan; Division of Orthopedic Surgery, Children's Hospital of Philadelphia, Research Institute, Philadelphia, PA 19104, United States	Honami T., Department of Oral and Maxillofacial Surgery, Okayama University, Graduate School of Medicine, Dentistry, and Pharmaceutical Sciences, Kita-ku, Okayama 700-8525, 2-5-1 Shikata-cho, Japan; Shimo T., Department of Oral and Maxillofacial Surgery, Okayama University, Graduate School of Medicine, Dentistry, and Pharmaceutical Sciences, Kita-ku, Okayama 700-8525, 2-5-1 Shikata-cho, Japan; Ok…	Sonic hedgehog (Shh) and its signaling have been identified in several human cancers, and increased levels of its expression appear to correlate with disease progression and metastasis. However, the role of Shh in bone destruction associated with oral squamous cell carcinomas, which frequently invade the maxilla or the mandible, is still unclear. In this study we show that the use of siRNA for Sh…	Bone destruction; Oral squamous cell carcinoma; Osteoclast; Sonic hedgehog	Animals; Antigens, CD11b; Bone Marrow Cells; Bone Neoplasms; Bone Resorption; Carcinoma, Squamous Cell; Female; Hedgehog Proteins; Humans; Mice; Mice, Inbred BALB C; Mice, Nude; Mouth Neoplasms; Neoplasms, Experimental; Reverse Transcriptase Polymerase Chain Reaction; RNA, Small Interfering; Stromal Cells; Tibia; CD11b antigen; glyceraldehyde 3 phosphate dehydrogenase; osteoclast differentiation …	T. Shimo; Department of Oral and Maxillofacial Surgery, Okayama University, Graduate School of Medicine, Dentistry, and Pharmaceutical Sciences, Kita-ku, Okayama 700-8525, 2-5-1 Shikata-cho, Japan; email: shimotsu@md.okayama-u.ac.jp			18790593		EJCCE	21945071	English	Oral Oncol.	Article	Final	All Open Access; Green Open Access	Scopus	2-s2.0-84855905400
Fakhry C.; Qeadan F.; Gilman R.H.; Yori P.; Kosek M.; Patterson N.; Eisele D.W.; Gourin C.G.; Chitguppi C.; Marks M.; Gravitt P.	Fakhry, Carole (14324580600); Qeadan, Fares (24169467900); Gilman, Robert H. (57202677769); Yori, Pablo (6503868164); Kosek, Margaret (6701330606); Patterson, Nicole (57197823388); Eisele, David W. (7005460183); Gourin, Christine G. (6701653511); Chitguppi, Chandala (57449108900); Marks, Morgan (7201370699); Gravitt, Patti (7004066598)	14324580600; 24169467900; 57202677769; 6503868164; 6701330606; 57197823388; 7005460183; 6701653511; 57449108900; 7201370699; 7004066598	Oral sampling methods are associated with differences in immune marker concentrations	2018	Laryngoscope	128	6		E214	E221	7	2	10.1002/lary.27002	https://www.scopus.com/inward/record.uri?eid=2-s2.0-85035031926&doi=10.1002%2flary.27002&partnerID=40&md5=4701aa4306d1acbb897c2fdcc497714f	Department of Otolaryngology, Johns Hopkins University School of Medicine, Baltimore, MD, United States; Bloomberg School of Public Health, Johns Hopkins University School of Medicine, Baltimore, MD, United States; Department of Otolaryngology–Head and Neck Surgery, Johns Hopkins University School of Medicine, Baltimore, MD, United States; Johns Hopkins Hospital and Health System, Baltimore, MD, …	Fakhry C., Department of Otolaryngology, Johns Hopkins University School of Medicine, Baltimore, MD, United States; Qeadan F., University of New Mexico Health Sciences Center, Albuquerque, NM, United States; Gilman R.H., Bloomberg School of Public Health, Johns Hopkins University School of Medicine, Baltimore, MD, United States; Yori P., Bloomberg School of Public Health, Johns Hopkins University…	Objective: To determine whether the concentration and distribution of immune markers in paired oral samples were similar. Study Type: Clinical research. Study Design: Cross-sectional study. Methods: Paired saliva and oral secretions (OS) samples were collected. The concentration of immune markers was estimated using Luminex multiplex assay (Thermo Fisher Scientific, Waltham, MA). For each sample,…	head and neck cancer; immune markers; Oral samples	Adult; Biomarkers; Biomarkers, Tumor; Cross-Sectional Studies; Cytokines; Female; Head and Neck Neoplasms; Humans; Mouth; Saliva; Specimen Handling; biological marker; cytokine receptor antagonist; eotaxin; granulocyte colony stimulating factor; granulocyte macrophage colony stimulating factor; interleukin 10; interleukin 13; interleukin 15; interleukin 17; interleukin 17F; interleukin 1beta; int…	C. Fakhry; Department of Otolaryngology, Johns Hopkins University School of Medicine, Baltimore, United States; email: cfakhry@jhmi.edu		John Wiley and Sons Inc.	0023852X		LARYA	29171655	English	Laryngoscope	Article	Final	All Open Access; Green Open Access	Scopus	2-s2.0-85035031926
Zhou L.; Wu H.; Bai X.; Min S.; Zhang J.; Li C.	Zhou, Lixia (57204507123); Wu, Huiqin (57888362700); Bai, Xingli (57888362800); Min, Shuyun (57888810000); Zhang, Jiawen (55720467700); Li, Cunli (57888810100)	57204507123; 57888362700; 57888362800; 57888810000; 55720467700; 57888810100	O-Glycosylating Enzyme GALNT2 Predicts Worse Prognosis in Cervical Cancer	2022	Pathology and Oncology Research	28		1610554				1	10.3389/pore.2022.1610554	https://www.scopus.com/inward/record.uri?eid=2-s2.0-85137944271&doi=10.3389%2fpore.2022.1610554&partnerID=40&md5=dbefb080a87f89193d1a88112252f910	Department of Obstetrics and Gynecology, Jiading Branch of Shanghai General Hospital, Shanghai Jiao Tong University School of Medicine, Shanghai, China; Department of Obstetrics and Gynecology, Shanghai Songjiang District Maternal and Child Health Hospital, Shanghai, China; Department of Obstetrics and Gynecology, Shanghai General Hospital, Shanghai Jiao Tong University School of Medicine, Shangh…	Zhou L., Department of Obstetrics and Gynecology, Jiading Branch of Shanghai General Hospital, Shanghai Jiao Tong University School of Medicine, Shanghai, China; Wu H., Department of Obstetrics and Gynecology, Shanghai Songjiang District Maternal and Child Health Hospital, Shanghai, China; Bai X., Department of Obstetrics and Gynecology, Jiading Branch of Shanghai General Hospital, Shanghai Jiao …	Identification of novel biomarkers is helpful for the diagnosis and treatment of cervical cancer. Mucin glycosylating enzyme GALNT2 modulates mucin O-glycosylation, and has been revealed as a regulator of tumorigenesis in various cancers. However, the expression pattern of GALNT2 in cervical cancer is still unclear. In this study, we demonstrated that the mRNA expression and protein level of GALN…	anti-tumor immune response; cervical cancer; GALNT2; immune-related biomarker; survival	B7 Antigens; CD47 Antigen; Female; Humans; Interleukin-11; Mucins; Prognosis; RNA, Messenger; Uterine Cervical Neoplasms; cd244 antigen; cd276 antigen; CD47 antigen; cd96 antigen; chemokine receptor CCR1; chemokine receptor CCR3; chemokine receptor CCR5; chemokine receptor CXCR1; chemokine receptor CXCR2; chemokine receptor CXCR7; colony stimulating factor 1 receptor; CXCL1 chemokine; CXCL2 chemo…	C. Li; Department of Obstetrics and Gynecology, Jiading Branch of Shanghai General Hospital, Shanghai Jiao Tong University School of Medicine, Shanghai, China; email: lcllzr2019@sina.com; J. Zhang; Department of Obstetrics and Gynecology, Shanghai General Hospital, Shanghai Jiao Tong University School of Medicine, Shanghai, China; email: jwzhang929@163.com		Frontiers Media S.A.	12194956		POREF	36110252	English	Pathol. Oncol. Res.	Article	Final	All Open Access; Gold Open Access; Green Open Access	Scopus	2-s2.0-85137944271
Eschweiler S.; Ramírez-Suástegui C.; Li Y.; King E.; Chudley L.; Thomas J.; Wood O.; von Witzleben A.; Jeffrey D.; McCann K.; Simon H.; Mondal M.; Wang A.; Dicker M.; Lopez-Guadamillas E.; Chou T.-F.; Dobbs N.A.; Essame L.; Acton G.; Kelly F.; Halbert G.; Sacco J.J.; Schache A.G.; Shaw R.; McCaul J.A.; Paterson C.; Davies J.H.; Brennan P.A.; Singh R.P.; Loadman P.M.; Wilson W.; Hackshaw A.; Seumo…	Eschweiler, Simon (57190280147); Ramírez-Suástegui, Ciro (57200590682); Li, Yingcong (57670760500); King, Emma (55307555200); Chudley, Lindsey (38861253600); Thomas, Jaya (57222018973); Wood, Oliver (57190228876); von Witzleben, Adrian (56884849200); Jeffrey, Danielle (57406288900); McCann, Katy (7005189464); Simon, Hayley (57215730814); Mondal, Monalisa (57221351056); Wang, Alice (57219825435); …	57190280147; 57200590682; 57670760500; 55307555200; 38861253600; 57222018973; 57190228876; 56884849200; 57406288900; 7005189464; 57215730814; 57221351056; 57219825435; 57209119054; 55078367000; 37109403300; 57672282500; 57670761400; 56481303200; 57670160400; 7004329198; 35756220100; 24339211500; 35397984700; 7004205525; 35099227400; 56549307600; 7402304465; 55728370700; 6701837431; 57670461700; 5…	Intermittent PI3Kδ inhibition sustains anti-tumour immunity and curbs irAEs	2022	Nature	605	7911		741	746	5	20	10.1038/s41586-022-04685-2	https://www.scopus.com/inward/record.uri?eid=2-s2.0-85129619573&doi=10.1038%2fs41586-022-04685-2&partnerID=40&md5=7b35e21aabe21449053f552e335ee6d8	La Jolla Institute for Immunology, La Jolla, CA, United States; Division of Biological Sciences, University of California San Diego, La Jolla, CA, United States; CRUK and NIHR Experimental Cancer Medicine Center, University of Southampton, Southampton, United Kingdom; Dorset Cancer Centre, Poole Hospital NHS Foundation Trust, Poole, United Kingdom; Liverpool Head and Neck Center and Institute of …	Eschweiler S., La Jolla Institute for Immunology, La Jolla, CA, United States; Ramírez-Suástegui C., La Jolla Institute for Immunology, La Jolla, CA, United States; Li Y., La Jolla Institute for Immunology, La Jolla, CA, United States, Division of Biological Sciences, University of California San Diego, La Jolla, CA, United States; King E., CRUK and NIHR Experimental Cancer Medicine Center, Unive…	Phosphoinositide 3-kinase δ (PI3Kδ) has a key role in lymphocytes, and inhibitors that target this PI3K have been approved for treatment of B cell malignancies1–3. Although studies in mouse models of solid tumours have demonstrated that PI3Kδ inhibitors (PI3Kδi) can induce anti-tumour immunity4,5, its effect on solid tumours in humans remains unclear. Here we assessed the effects of the PI3Kδi AM…		Animals; Antineoplastic Agents; Disease Models, Animal; Humans; Immunotherapy; Mice; Neoplasms; Phosphatidylinositol 3-Kinases; T-Lymphocytes, Regulatory; amg 319; phosphatidylinositol 3 kinase; phosphatidylinositol 3 kinase inhibitor; phosphoinositide 3 kinase delta; placebo; unclassified drug; antineoplastic agent; phosphatidylinositol 3 kinase; cell; enzyme; immune system; pathogen; RNA; toxic…	P. Vijayanand; La Jolla Institute for Immunology, La Jolla, United States; email: vijay@lji.org; C.H. Ottensmeier; La Jolla Institute for Immunology, La Jolla, United States; email: c.ottensmeier@liverpool.ac.uk		Nature Research	280836		NATUA	35508656	English	Nature	Article	Final	All Open Access; Green Open Access; Hybrid Gold Open Access	Scopus	2-s2.0-85129619573
Zhao M.; He Y.; Zhu N.; Song Y.; Hu Q.; Wang Z.; Ni Y.; Ding L.	Zhao, Mengxiang (57211180393); He, Yijia (57261014700); Zhu, Nisha (57210981428); Song, Yuxian (57210901771); Hu, Qingang (7403214646); Wang, Zhiyong (57207742368); Ni, Yanhong (23981077700); Ding, Liang (56496077100)	57211180393; 57261014700; 57210981428; 57210901771; 7403214646; 57207742368; 23981077700; 56496077100	IL-33/ST2 signaling promotes constitutive and inductive PD-L1 expression and immune escape in oral squamous cell carcinoma	2023	British Journal of Cancer	128	5		833	843	10	2	10.1038/s41416-022-02090-0	https://www.scopus.com/inward/record.uri?eid=2-s2.0-85143225982&doi=10.1038%2fs41416-022-02090-0&partnerID=40&md5=94ff9ab8890643131bc98db585c42a23	Central Laboratory of Stomatology, Nanjing Stomatological Hospital, Medical School of Nanjing University, 22 Hankou Road, Nanjing, 210093, China; Department of Oral and Maxillofacial Surgery, Nanjing Stomatological Hospital, Medical School of Nanjing University, 30 Zhongyang Road, Nanjing, 210008, China; Department of Stomatology, Ningbo First Hospital, 59 Liuting street, Ningbo, 315000, China	Zhao M., Central Laboratory of Stomatology, Nanjing Stomatological Hospital, Medical School of Nanjing University, 22 Hankou Road, Nanjing, 210093, China, Department of Oral and Maxillofacial Surgery, Nanjing Stomatological Hospital, Medical School of Nanjing University, 30 Zhongyang Road, Nanjing, 210008, China, Department of Stomatology, Ningbo First Hospital, 59 Liuting street, Ningbo, 315000,…	Background: Loss-of-function of PD-L1 induces therapy resistance of anti-PD-1/L1 therapy, and the complex regulatory mechanisms are not completely understood. We previously reported that stroma-derived interleukin-33 (IL-33) promoted the progression of oral squamous cell carcinoma (OSCC). We here focused on the immune-regulation role of IL-33 and its receptor ST2 signaling in PD-L1-positive OSCC …		Animals; B7-H1 Antigen; Carcinoma, Squamous Cell; Cell Line, Tumor; Head and Neck Neoplasms; Humans; Interleukin-1 Receptor-Like 1 Protein; Interleukin-33; Mice; Mice, Inbred C57BL; Mouth Neoplasms; Squamous Cell Carcinoma of Head and Neck; CD19 antigen; gamma interferon; gamma interferon receptor; immunological antineoplastic agent; interleukin 33; myeloid differentiation factor 88; programmed d…	Y. Ni; Central Laboratory of Stomatology, Nanjing Stomatological Hospital, Medical School of Nanjing University, Nanjing, 22 Hankou Road, 210093, China; email: niyanhong12@163.com; L. Ding; Central Laboratory of Stomatology, Nanjing Stomatological Hospital, Medical School of Nanjing University, Nanjing, 22 Hankou Road, 210093, China; email: 879269339@qq.com; Z. Wang; Department of Oral and Maxill…		Springer Nature	70920		BJCAA	36463324	English	Br. J. Cancer	Article	Final		Scopus	2-s2.0-85143225982
Yang Y.; Andersson P.; Hosaka K.; Zhang Y.; Cao R.; Iwamoto H.; Yang X.; Nakamura M.; Wang J.; Zhuang R.; Morikawa H.; Xue Y.; Braun H.; Beyaert R.; Samani N.; Nakae S.; Hams E.; Dissing S.; Fallon P.G.; Langer R.; Cao Y.	Yang, Yunlong (54384520500); Andersson, Patrik (36987295100); Hosaka, Kayoko (35725481500); Zhang, Yin (56401238500); Cao, Renhai (7103341338); Iwamoto, Hideki (35754704100); Yang, Xiaojuan (55236965500); Nakamura, Masaki (57713987400); Wang, Jian (57202341902); Zhuang, Rujie (56723697000); Morikawa, Hiromasa (14030508100); Xue, Yuan (36018002300); Braun, Harald (55361836700); Beyaert, Rudi (7005…	54384520500; 36987295100; 35725481500; 56401238500; 7103341338; 35754704100; 55236965500; 57713987400; 57202341902; 56723697000; 14030508100; 36018002300; 55361836700; 7005325142; 7004345054; 7005574089; 24576674000; 7003405892; 7102455344; 7402409226; 7404524342	The PDGF-BB-SOX7 axis-modulated IL-33 in pericytes and stromal cells promotes metastasis through tumour-associated macrophages	2016	Nature Communications	7		11385				119	10.1038/ncomms11385	https://www.scopus.com/inward/record.uri?eid=2-s2.0-84967184780&doi=10.1038%2fncomms11385&partnerID=40&md5=247f3d9857c99a8f39b7b4909f40fef9	Department of Microbiology, Tumor and Cell Biology, Karolinska Institute, Stockholm, 17177, Sweden; TCM Hospital, Zhejiang Province, Hangzhou, Zhejiang, 310006, China; Unit of Computational Medicine, Department of Medicine, Karolinska Institute, Stockholm, 17177, Sweden; Institute for Medical Engineering and Science, Massachusetts Institute of Technology, Cambridge, 02139, MA, United States; Depa…	Yang Y., Department of Microbiology, Tumor and Cell Biology, Karolinska Institute, Stockholm, 17177, Sweden; Andersson P., Department of Microbiology, Tumor and Cell Biology, Karolinska Institute, Stockholm, 17177, Sweden; Hosaka K., Department of Microbiology, Tumor and Cell Biology, Karolinska Institute, Stockholm, 17177, Sweden; Zhang Y., Department of Microbiology, Tumor and Cell Biology, Kar…	Signalling molecules and pathways that mediate crosstalk between various tumour cellular compartments in cancer metastasis remain largely unknown. We report a mechanism of the interaction between perivascular cells and tumour-associated macrophages (TAMs) in promoting metastasis through the IL-33-ST2-dependent pathway in xenograft mouse models of cancer. IL-33 is the highest upregulated gene thro…		Animals; Cell Line, Tumor; Female; Humans; Interleukin-33; Macrophages; Mice; Mice, Inbred C57BL; Neoplasm Metastasis; Neoplasms; Pericytes; Proto-Oncogene Proteins c-sis; SOXF Transcription Factors; Stromal Cells; Mus; imatinib; interleukin 33; platelet derived growth factor BB; protein; soluble ST2 protein; transcription factor Sox7; unclassified drug; becaplermin; interleukin 33; platelet deri…	Y. Cao; Department of Microbiology, Tumor and Cell Biology, Karolinska Institute, Stockholm, 17177, Sweden; email: yihai.cao@ki.se		Nature Publishing Group	20411723			27150562	English	Nat. Commun.	Article	Final	All Open Access; Gold Open Access; Green Open Access	Scopus	2-s2.0-84967184780
Cui G.; Ren J.; Xu G.; Li Z.; Zheng W.; Yuan A.	Cui, Guanglin (7102753841); Ren, Jingli (56438419400); Xu, Gang (57113929600); Li, Zhenfeng (7409073790); Zheng, Wei (58087191400); Yuan, Aping (22137146700)	7102753841; 56438419400; 57113929600; 7409073790; 58087191400; 22137146700	Cellular and clinicopathological features of the IL-33/ST2 axis in human esophageal squamous cell carcinomas	2018	Cancer Cell International	18	1	203				12	10.1186/s12935-018-0700-2	https://www.scopus.com/inward/record.uri?eid=2-s2.0-85058281813&doi=10.1186%2fs12935-018-0700-2&partnerID=40&md5=156c7dd9c7cca3280fcfcc1c28693135	Research Group of Gastrointestinal Diseases, Second Affiliated Hospital of Zhengzhou University, Zhengzhou, Henan, China; Faculty of Health Science, Nord University, Campus Levanger, Levanger, Norway; Department of Pathology, Second Affiliated Hospital of Zhengzhou University, Zhengzhou, Henan, China; Faculty of Chemistry, Biotechnology and Food Science, Norwegian University of Life Sciences, Ås,…	Cui G., Research Group of Gastrointestinal Diseases, Second Affiliated Hospital of Zhengzhou University, Zhengzhou, Henan, China, Faculty of Health Science, Nord University, Campus Levanger, Levanger, Norway; Ren J., Department of Pathology, Second Affiliated Hospital of Zhengzhou University, Zhengzhou, Henan, China; Xu G., Research Group of Gastrointestinal Diseases, Second Affiliated Hospital o…	Background: Emerging evidence has suggested that interleukin (IL)-33 and its primary functional receptor ST2 are involved in the pathogenesis of tumorigenesis. Methods: Using immunohistochemistry (IHC) and double immunofluorescence staining, we characterized the cellular and clinicopathological features of the IL-33/ST2 axis in different compartments in human esophageal squamous cell carcinoma (E…	Carcinoma; Esophagus; Interleukin-33; Progression	interleukin 33; adult; aged; Article; cancer staging; cancer survival; cell proliferation; clinical article; controlled study; disease association; epithelium; esophageal squamous cell carcinoma; esophagus; female; human; human cell; human tissue; immunofluorescence; immunohistochemistry; immunoreactivity; Kaplan Meier method; male; pathogenesis; protein expression; ST-2 cell line; stroma; stroma…	G. Cui; Research Group of Gastrointestinal Diseases, Second Affiliated Hospital of Zhengzhou University, Zhengzhou, Henan, China; email: guanglin.cui@nord.no		BioMed Central Ltd.	14752867		CCIAC		English	Cancer Cell Int.	Article	Final	All Open Access; Gold Open Access; Green Open Access	Scopus	2-s2.0-85058281813
