# Supplementary material for: Prognostic significance of IL-33 and ST2 expression in head and neck squamous cell carcinoma: a systematic review
Source: Front Oral Health. 2025 Mar 24;6:1551781. doi: 10.3389/froh.2025.1551781 (PMC11973380; doi:10.3389/froh.2025.1551781)
Supplement: Supplementary file 7 [file Table7.xls]

## Sheet: data
Entitlements	Type	Search Query	Database	Results	Date Run
- WOS.IC: 1993 to 2023 - WOS.CCR: 1985 to 2023 - WOS.SCI: 1997 to 2023 - WOS.AHCI: 2002 to 2023 - WOS.BHCI: 2005 to 2023 - WOS.BSCI: 2005 to 2023 - WOS.ESCI: 2005 to 2023 - WOS.ISTP: 1990 to 2023 - WOS.SSCI: 2002 to 2023 - WOS.ISSHP: 1990 to 2023	Search	((((((ALL=("IL-33")) OR ALL=("Interleukin-33")) OR ALL=("ST2")) OR ALL=("Suppression of Tumorigenicity 2")) AND ALL=("Squamous cell carcinoma")) OR ALL=("Head and Neck Squamous cell carcinoma")) OR ALL=("Head and Neck cancer")	Web of Science Core Collection	48381	Thu Aug 10 2023 12:22:14 GMT+0530 (India Standard Time)
- WOS.IC: 1993 to 2023 - WOS.CCR: 1985 to 2023 - WOS.SCI: 1997 to 2023 - WOS.AHCI: 2002 to 2023 - WOS.BHCI: 2005 to 2023 - WOS.BSCI: 2005 to 2023 - WOS.ESCI: 2005 to 2023 - WOS.ISTP: 1990 to 2023 - WOS.SSCI: 2002 to 2023 - WOS.ISSHP: 1990 to 2023	Search	((((((ALL=("IL-33")) OR ALL=("Interleukin-33")) OR ALL=("ST2")) OR ALL=("Suppression of Tumorigenicity 2")) AND ALL=("Squamous cell carcinoma")) OR ALL=("Head and Neck Squamous cell carcinoma")) OR ALL=("Head and Neck cancer") and English (Languages)	Web of Science Core Collection	47404	Thu Aug 10 2023 12:23:18 GMT+0530 (India Standard Time)
- WOS.IC: 1993 to 2023 - WOS.CCR: 1985 to 2023 - WOS.SCI: 1997 to 2023 - WOS.AHCI: 2002 to 2023 - WOS.BHCI: 2005 to 2023 - WOS.BSCI: 2005 to 2023 - WOS.ESCI: 2005 to 2023 - WOS.ISTP: 1990 to 2023 - WOS.SSCI: 2002 to 2023 - WOS.ISSHP: 1990 to 2023	Search	((((((ALL=("IL-33")) OR ALL=("Interleukin-33")) OR ALL=("ST2")) OR ALL=("Suppression of Tumorigenicity 2")) AND ALL=("Squamous cell carcinoma")) OR ALL=("Head and Neck Squamous cell carcinoma")) OR ALL=("Head and Neck cancer") and Article (Document Types) and English (Languages)	Web of Science Core Collection	31417	Thu Aug 10 2023 12:23:38 GMT+0530 (India Standard Time)
- WOS.IC: 1993 to 2023 - WOS.CCR: 1985 to 2023 - WOS.SCI: 1997 to 2023 - WOS.AHCI: 2002 to 2023 - WOS.BHCI: 2005 to 2023 - WOS.BSCI: 2005 to 2023 - WOS.ESCI: 2005 to 2023 - WOS.ISTP: 1990 to 2023 - WOS.SSCI: 2002 to 2023 - WOS.ISSHP: 1990 to 2023	Search	((((((ALL=("IL-33")) OR ALL=("Interleukin-33")) OR ALL=("ST2")) OR ALL=("Suppression of Tumorigenicity 2")) AND ALL=("Squamous cell carcinoma")) OR ALL=("Head and Neck Squamous cell carcinoma")) OR ALL=("Head and Neck cancer") and English (Languages) and Article (Document Types) and Proceeding Paper or Early Access or Book Chapters or Retracted Publication or Data Paper (Exclude – Document Types)	Web of Science Core Collection	28741	Thu Aug 10 2023 12:23:59 GMT+0530 (India Standard Time)
- WOS.IC: 1993 to 2023 - WOS.CCR: 1985 to 2023 - WOS.SCI: 1997 to 2023 - WOS.AHCI: 2002 to 2023 - WOS.BHCI: 2005 to 2023 - WOS.BSCI: 2005 to 2023 - WOS.ESCI: 2005 to 2023 - WOS.ISTP: 1990 to 2023 - WOS.SSCI: 2002 to 2023 - WOS.ISSHP: 1990 to 2023	Search	((((((ALL=("IL-33")) OR ALL=("Interleukin-33")) OR ALL=("ST2")) OR ALL=("Suppression of Tumorigenicity 2")) AND ALL=("Squamous cell carcinoma")) OR ALL=("Head and Neck Squamous cell carcinoma")) OR ALL=("Head and Neck cancer") and English (Languages) and Article (Document Types) and Proceeding Paper or Book Chapters or Early Access or Data Paper or Retracted Publication (Exclude – Document Types)…	Web of Science Core Collection	19871	Thu Aug 10 2023 12:24:27 GMT+0530 (India Standard Time)
- WOS.IC: 1993 to 2023 - WOS.CCR: 1985 to 2023 - WOS.SCI: 1997 to 2023 - WOS.AHCI: 2002 to 2023 - WOS.BHCI: 2005 to 2023 - WOS.BSCI: 2005 to 2023 - WOS.ESCI: 2005 to 2023 - WOS.ISTP: 1990 to 2023 - WOS.SSCI: 2002 to 2023 - WOS.ISSHP: 1990 to 2023	Search	((((((ALL=("IL-33")) OR ALL=("Interleukin-33")) OR ALL=("ST2")) OR ALL=("Suppression of Tumorigenicity 2")) AND ALL=("Squamous cell carcinoma")) OR ALL=("Head and Neck Squamous cell carcinoma")) OR ALL=("Head and Neck cancer") and English (Languages) and Article (Document Types) and Proceeding Paper or Book Chapters or Early Access or Data Paper or Retracted Publication (Exclude – Document Types)…	Web of Science Core Collection	12540	Thu Aug 10 2023 12:25:00 GMT+0530 (India Standard Time)
